# Supplementary material for: An improved protein extraction method applied to cotton leaves is compatible with 2-DE and LC-MS
Source: BMC Genomics. 2019 Apr 11;20:285. doi: 10.1186/s12864-019-5658-5 (PMC6458646; doi:10.1186/s12864-019-5658-5)
Supplement: Supplementary file 2 — Protein concentrations and yields from the three different protein extraction methods. (XLS 65 kb) [file 12864_2019_5658_MOESM2_ESM.xls]

## Sheet: Additional file 2
Additional file 2. Protein concentrations and yields from the three different protein extraction methods (1 g of cotton leaves).
Methods	Concentration (μg/μl)	Total protein (μg)	Protein yield (%)
BPP	2.49	1371.18	0.14
TCA	9.78	14177.7	1.42
TCA-B	7.23	4698.26	0.47
