# Supplementary material for: An improved protein extraction method applied to cotton leaves is compatible with 2-DE and LC-MS
Source: BMC Genomics. 2019 Apr 11;20:285. doi: 10.1186/s12864-019-5658-5 (PMC6458646; doi:10.1186/s12864-019-5658-5)
Supplement: Supplementary file 3 — MS/MS identification of the 50 pairs of protein spots from the TCA and TCA-B gels. (XLS 373 kb) [file 12864_2019_5658_MOESM3_ESM.xls]

## Sheet: Additional file 3
Additional file 3. Identification information for the 50 pairs of protein spots from the 2-DE gels of the TCA and TCA-B methods.
Spot a	Protein ID	Protein name	Cal. pI/MW b	Exp. pI/MW c	Volume (%) d	Subcellular localization e
38/38’	Gohir.D11G019600.1	Translation elongation factor EFG/EF2 protein	5.59/86	5.30/58	0.13/0.05	CHL
45/45’	Gohir.D09G212600.1	Chloroplast heat shock protein 70-2	5.17/76	4.90/57	0.26/0.12	CHL
82/82’	Gohir.D01G020900.1	ATP-dependent zinc metalloprotease FTSH 8	6.19/74	5.20/55	0.08/0.06	CHL
85/85’	Gohir.D01G020900.1	ATP-dependent zinc metalloprotease FTSH 8	6.19/74	5.27/51	0.15/0.08	CHL
90/90’	Gohir.A13G232000.1	Chaperonin-60alpha	5.15/62	4.81/50	0.05/0.09	CHL
91/91’	Gohir.A13G232000.1	Chaperonin-60alpha	5.15/62	4.83/50	0.25/0.11	CHL
114	Gohir.D05G270900.1	Protein disulfide-isomerase	4.89/56	4.94/49	0.05	ER
114’	Gohir.A05G105800.1	Chaperonin-60alpha	5.26/62	4.94/49	0.02	CHL
123/123’	Gohir.D10G200300.1	Chaperonin Cpn60/TCP-1 family	5.72/64	5.27/47	0.25/0.21	CHL
126/126’	Gohir.D10G200300.1	Chaperonin Cpn60/TCP-1 family	5.72/64	5.37/47	0.53/0.44	CHL
140/140’	Gohir.A03G084900.1	ATP synthase subunit beta	5.22/54	5.36/47	0.12/0.28	MIT
160	Gohir.A06G166200.1	Ribulose bisphosphate carboxylase	5.37/52	5.13/45	0.16	CHL
160’	Gohir.A01G109000.1	ATPase V1 complex subunit B protein	4.96/54	5.13/45	0.33	NUC
162/162’	Gohir.D01G031800.1	ATP synthase subunit alpha	5.25/55	5.24/44	0.14/0.23	MIT
164/164’	Gohir.D01G031800.1	ATP synthase subunit alpha	5.25/55	5.37/43	0.79/0.40	MIT
169/169’	Gohir.D01G031800.1	ATP synthase subunit alpha	5.25/55	5.43/44	0.31/0.24	MIT
207/207’	Gohir.A03G084900.1	ATP synthase subunit beta	5.22/54	5.38/41	0.19/0.47	MIT
210/210’	Gohir.A03G084900.1	ATP synthase subunit beta	5.22/54	5.36/44	0.91/0.64	MIT
222/222’	Gohir.A11G076100.1	Tubulin alpha-3	5.01/50	5.24/41	0.06	CSK
240/240’	Gohir.A06G166200.1	Ribulose bisphosphate carboxylase	5.37/52	4.88/43	0.31/0.60	CHL
246/246’	Gohir.A06G166200.1	Ribulose bisphosphate carboxylase	5.19/52	4.83/42	1.21/0.77	CHL
249	Gohir.A10G221700.1	Rubisco activase	5.40/48	5.37/43	0.2	CHL
249’	Gohir.A11G294500.1	Regulatory particle triple- An ATPase 5A	4.99/47	5.37/43	0.08	NUC/CYT
256/256’	Gohir.A06G166200.1	Ribulose bisphosphate carboxylase	5.37/51	4.99/42	1.10/0.80	CHL
265/265’	Gohir.A06G166200.1	Ribulose bisphosphate carboxylase	5.37/51	5.10/42	0.35/0.20	CHL
300/300’	Gohir.D07G135100.1	S-adenosylmethionine synthetase 2	5.49/43	5.61/41	0.09/4.10	CYT
329/329’	Gohir.A03G105800.1	Actin 7	5.31/42	5.43/41	0.17/0.04	CSK
349/349’	Gohir.A03G057300.1	RAB GTPase homologue E1B	6.21/53	5.60/40	0.04/0.26	CHL
350/350’	Gohir.D02G032300.1	Glutamine synthetase	7.08/47	5.82/40	0.95/1.12	CHL/CYT
359/359’	Gohir.A10G221700.1	Rubisco activase	5.40/48	4.98/40	0.37/0.88	CHL
368/368’	Gohir.A10G221700.1	Rubisco activase	5.40/48	5.17/40	1.82/1.10	CHL
437/437’	Gohir.A12G204600.1	Phosphoribulokinase	6.14/45	5.47/39	0.73/0.47	CHL
444/444’	Gohir.D03G177400.1	Phosphoribulokinase	5.96/45	5.23/39	0.32/0.44	CHL
453/453’	Gohir.D03G177400.1	Phosphoribulokinase	5.96/45	5.33/39	0.37/0.16	CHL
498/498’	Gohir.D02G045500.1	Malate dehydrogenase 1	6.10/36	6.39/38	0.31/0.34	CYT
558/558’	Gohir.A08G050600.1	Coproporphyrinogen-III oxidase 1	6.28/41	5.99/37	0.21/0.99	CHL
566	Gohir.A03G084800.1	Ribulose-bisphosphate carboxylases	6.00/54	6.51/37	0.3	CHL
566’	Gohir.A13G030400.1	Fructose-bisphosphate aldolase	8.44/43	6.51/37	0.28	CHL
606/606’	Gohir.1Z057400.1	30S ribosomal protein, putative	5.51/32	5.70/36	0.19/0.07	CHL
611	No hits
611’	Gohir.A05G186100.1	Ferredoxin-NADP(+)-oxidoreductase 2	8.36/40	6.24/36	0.22	CHL
629/629’	Gohir.D11G194600.1	Photosystem II subunit O-2	5.37/35	5.08/34	1.14/1.23	CHL
631/631’	Gohir.A02G108400.1	2-phosphoglycolate phosphatase 1	8.44/41	5.44/34	0.14/0.05	CHL
637/637’	Gohir.A11G188100.1	Oxygen-evolving enhancer protein 1	5.84/35	5.18/34	0.82/0.28	CHL
639/639’	Gohir.A11G188100.1	Oxygen-evolving enhancer protein 1	5.84/35	5.20/34	1.09/0.79	CHL
658	No hits
658’	Gohir.D07G072800.1	Glycine-rich RNA-binding protein 3	4.77/28	4.65/33	0.03	NUC
779/779’	Gohir.A11G253800.1	Ribose 5-phosphate isomerase, type A protein	6.44/30	5.22/30	0.16/0.05	CHL
826/826’	Gohir.A11G146500.1	Photosystem I light harvesting complex gene 3	8.86/29	6.08/28	0.29/0.34	CHL
830/830’	No hits
838/838’	Gohir.D04G034900.1	Oxygen-evolving enhancer protein 2-1	5.94/25	5.52/27	0.92/0.70	CHL
841/841’	Gohir.A05G380700.1	Photosystem II subunit P-1	7.67/28	5.50/27	0.93/0.69	CHL
873/873’	Gohir.A03G084800.1	Ribulose-bisphosphate carboxylases	6.00/54	5.23/23	0.36/0.28	CHL
920/920’	Gohir.D02G184300.1	Photosynthetic electron transfer C	8.48/24	6.61/18	0.05/0.03	MIT
944	Gohir.A09G245300.1	Nucleoside diphosphate kinase 2	9.56/25	6.39/18	0.07/1.00	CHL
944’	No hits
965/965’	Gohir.D08G160400.1	Nucleoside diphosphate kinase family protein	6.84/16	6.54/17	0.03/0.44	CHL
a：The spot numbers X and X’ correspond to those in Fig. 2. The results are shown in two lines when the identification information for the same protein spot pair is different.
b：The calculated pI/calculated MW were predicted using ExPASy (https://web.expasy.org/compute_pi/).
c：The experimental pI/experimental MW were predicted by 2-DE gel.
d：The percentage (%) for the grey intensity of a specific protein spot (TCA method/TCA-B method).
e：The sub-cellular locations were predicted using ngLOC (http://genome.unmc.edu/ngLOC/index.html) software. CHL, Chloroplast; MIT, Mitochondria; CYT, Cytoplasm; CSK, Cytoskeleton; NUC, Nucleus; ER, Endoplasmic Reticulum.
