# Supplementary material for: An improved protein extraction method applied to cotton leaves is compatible with 2-DE and LC-MS
Source: BMC Genomics. 2019 Apr 11;20:285. doi: 10.1186/s12864-019-5658-5 (PMC6458646; doi:10.1186/s12864-019-5658-5)
Supplement: Supplementary file 5 — List of all proteins identified by the high-throughput LC-MS/MS. (XLS 5478 kb) [file 12864_2019_5658_MOESM5_ESM.xls]

## Sheet: Additional file 5_BPP-1
Additional File 5. The detailed identification information of protein extracted using BPP extraction method.
N	Unused	Total	% Cov	% Cov (50)	% Cov (95)	Accession	Name	Species	Peptides(95%)
1	257.12	257.12	95.1	94.1	91.2	Gohir.D13G124000.1	ribulose-bisphosphate carboxylases	Gossypium hirsutum	861
2	155.12	155.12	90.6	87	86.8	Gohir.A10G221700.1	rubisco activase	Gossypium hirsutum	638
3	121.03	121.03	67.1	66.4	61.3	Gohir.A03G056700.1	CLPC homologue 1	Gossypium hirsutum	119
4	119.71	119.73	51.4	48.6	48.6	Gohir.A01G193200.1	glutamate synthase 1	Gossypium hirsutum	104
5	117.79	117.79	69.8	69.8	67.9	Gohir.A06G089300.1	glycine decarboxylase P-protein 1	Gossypium hirsutum	140
6	112.8	112.8	97	95.4	95.4	Gohir.D13G123900.1	ATP synthase subunit beta	Gossypium hirsutum	305
7	111.6	111.62	57.9	56.1	55	Gohir.D04G162300.1	presequence protease 2	Gossypium hirsutum	77
8	105.11	107.16	62.6	61	60.3	Gohir.A09G011200.1	casein lytic proteinase B3	Gossypium hirsutum	85
9	99.95	99.95	65.5	64.8	64.8	Gohir.D07G152500.1	Transketolase	Gossypium hirsutum	179
10	95.74	95.74	73.9	71.8	71	Gohir.D13G167400.2	Cobalamin-independent synthase family protein	Gossypium hirsutum	114
11	95.41	95.44	68.1	63.2	59.7	Gohir.D05G331900.2	Ribosomal protein S5/Elongation factor G/III/V family protein	Gossypium hirsutum	100
12	94.64	94.64	55.4	54.3	54.2	Gohir.A11G158600.1	phosphoenolpyruvate carboxylase 3	Gossypium hirsutum	67
13	94.24	94.27	65.9	63.6	63.1	Gohir.D02G007600.1	chloroplast heat shock protein 70-2	Gossypium hirsutum	134
14	93.77	93.77	46.8	41.8	41.2	Gohir.A09G122100.1	magnesium-chelatase subunit chlH, chloroplast, putative / Mg-protoporphyrin IX chelatase, putative (CHLH)	Gossypium hirsutum	70
15	92.79	92.79	69	62.8	61.7	Gohir.D02G132200.1	Chaperone protein htpG family protein	Gossypium hirsutum	73
16	92.15	92.15	78.6	78.6	78.6	Gohir.A10G002200.1	vacuolar ATP synthase subunit A	Gossypium hirsutum	85
17	91.78	91.81	80.2	74.9	74.9	Gohir.D03G109000.1	RAB GTPase homolog E1B	Gossypium hirsutum	212
18	90.39	90.39	52.3	47.5	43.6	Gohir.D07G087100.1		Gossypium hirsutum	51
19	88.15	88.15	61.6	58.3	55.1	Gohir.A03G024300.1	translocon at the inner envelope membrane of chloroplasts 110	Gossypium hirsutum	58
20	85.79	85.79	40.4	37.2	37.2	Gohir.A11G010500.1	tripeptidyl peptidase ii	Gossypium hirsutum	51
21	84.51	84.51	72.4	66	64.1	Gohir.A11G019900.1	Translation elongation factor EFG/EF2 protein	Gossypium hirsutum	92
22	83.74	83.75	57.7	57.6	56.8	Gohir.D10G076900.1	phospholipase D alpha 2	Gossypium hirsutum	53
23	82.81	82.81	63.7	58.1	57	Gohir.D04G110800.1	ATPase, AAA-type, CDC48 protein	Gossypium hirsutum	74
24	82.72	82.74	58.5	54.5	50.4	Gohir.D11G042400.1	TUDOR-SN protein 1	Gossypium hirsutum	55
25	82.54	82.55	53.5	52.1	48.3	Gohir.D05G070100.1	lipoxygenase 2	Gossypium hirsutum	63
26	82.35	82.39	72.2	65.6	64.4	Gohir.D10G200300.3	TCP-1/cpn60 chaperonin family protein	Gossypium hirsutum	135
27	80.72	80.72	84.3	79.4	77.7	Gohir.A13G232000.1	chaperonin-60alpha	Gossypium hirsutum	131
28	78.6	78.6	66.3	66.3	65.9	Gohir.D01G031800.1	ATP synthase subunit alpha	Gossypium hirsutum	168
29	77.85	77.86	57.1	57.1	55	Gohir.D05G307600.1	aconitase 3	Gossypium hirsutum	51
30	77.65	79.71	74.2	71.9	70.8	Gohir.D06G173000.1	heat shock cognate protein 70-1	Gossypium hirsutum	150
31	76.97	76.98	67.9	66.2	66.2	Gohir.A13G225200.1	alpha-glucan phosphorylase 2	Gossypium hirsutum	73
32	75.41	75.41	54.6	50.6	47.9	Gohir.A10G105700.1	pyruvate orthophosphate dikinase	Gossypium hirsutum	50
33	74.36	74.36	75.2	75.2	73.5	Gohir.A01G097500.1	phosphoglycerate kinase 1	Gossypium hirsutum	115
34	74.16	74.18	79.7	77.2	75.4	Gohir.D11G215000.1	serine transhydroxymethyltransferase 1	Gossypium hirsutum	137
35	73.95	74.01	74.1	74.1	71.1	Gohir.A11G188100.1	photosystem II subunit O-2	Gossypium hirsutum	152
36	73.44	73.53	88.6	84.8	83.2	Gohir.A01G040900.1	Aldolase-type TIM barrel family protein	Gossypium hirsutum	128
37	72.89	72.97	48.9	44.4	43.1	Gohir.D05G129000.1	MAR binding filament-like protein 1	Gossypium hirsutum	56
38	72.87	72.94	70.5	66.9	65.3	Gohir.D01G020900.1	FtsH extracellular protease family	Gossypium hirsutum	89
39	72.78	72.9	83.5	80.1	77.6	Gohir.A02G177300.1	catalase 2	Gossypium hirsutum	180
40	72.06	72.14	49.3	46.5	44.6	Gohir.D04G062100.1	2-oxoglutarate dehydrogenase, E1 component	Gossypium hirsutum	47
41	71.65	71.66	52.4	48.9	48.9	Gohir.A04G101600.1	glycyl-tRNA synthetase / glycine--tRNA ligase	Gossypium hirsutum	61
42	71.18	71.18	40.5	37.1	37.1	Gohir.A12G119900.1	Albino or Glassy Yellow 1	Gossypium hirsutum	50
43	70.97	71.24	29.8	22.1	19.2	Gohir.A01G100800.6	nuclear pore anchor	Gossypium hirsutum	35
44	70.65	70.67	84	82.1	74	Gohir.A03G136200.1	alanine-2-oxoglutarate aminotransferase 2	Gossypium hirsutum	118
45	70.07	70.07	46.5	41.5	40.3	Gohir.A03G164100.1	Alanyl-tRNA synthetase	Gossypium hirsutum	46
46	68.78	68.78	57.1	56.3	53.1	Gohir.D12G128500.1	Prolyl oligopeptidase family protein	Gossypium hirsutum	56
47	68.35	68.35	51.2	51.1	50.1	Gohir.A10G080000.1	heat shock protein 91	Gossypium hirsutum	52
48	67.42	67.42	37.1	34.8	33.6	Gohir.D04G115100.1	purine biosynthesis 4	Gossypium hirsutum	36
49	66.9	67.87	64.4	60.9	60.9	Gohir.A09G201900.2	heat shock protein 60	Gossypium hirsutum	61
50	66.4	66.4	64.1	62.4	62.4	Gohir.D11G019500.1	stress-inducible protein, putative	Gossypium hirsutum	48
51	66.2	66.21	59.1	53.9	53.1	Gohir.A08G230400.1	dynamin-like 3	Gossypium hirsutum	43
52	66.12	66.14	74.5	72.4	70.1	Gohir.D02G032300.1	glutamine synthetase 2	Gossypium hirsutum	152
53	66.01	66.07	75.8	75.8	70.3	Gohir.D01G088300.1	glyceraldehyde-3-phosphate dehydrogenase B subunit	Gossypium hirsutum	118
54	65.59	65.6	44.5	39.3	37.4	Gohir.A11G237100.1	ATP binding;leucine-tRNA ligases;aminoacyl-tRNA ligases;nucleotide binding;ATP binding;aminoacyl-tRNA ligases	Gossypium hirsutum	39
55	65.54	65.56	39.8	38.7	37.4	Gohir.A03G208200.1	Alanyl-tRNA synthetase, class IIc	Gossypium hirsutum	37
56	65.5	65.58	58.4	53.9	53.8	Gohir.D01G093500.1	FtsH extracellular protease family	Gossypium hirsutum	80
57	65.43	74.29	61.6	59	58.9	Gohir.A02G096000.1	Heat shock protein 70 (Hsp 70) family protein	Gossypium hirsutum	82
58	64.66	64.66	62.6	62.6	61.1	Gohir.A13G119300.1	SEC14 cytosolic factor family protein / phosphoglyceride transfer family protein	Gossypium hirsutum	41
59	64.09	64.09	83.2	83.2	82.9	Gohir.D01G160100.1	hydroxypyruvate reductase	Gossypium hirsutum	84
60	64	64.04	51	44.4	42.6	Gohir.A02G107500.3	villin 2	Gossypium hirsutum	41
61	64	64.01	74.1	74.1	65.7	Gohir.A13G030500.1	fructose-bisphosphate aldolase 1	Gossypium hirsutum	116
62	63.69	63.71	77.8	70.9	70.9	Gohir.D02G061700.1	mitochondrial lipoamide dehydrogenase 1	Gossypium hirsutum	66
63	63.51	63.55	40.2	38.7	37.6	Gohir.D03G141600.1	ubiquitin-activating enzyme 1	Gossypium hirsutum	41
64	62.5	63.28	43.6	41.6	38.8	Gohir.A08G025400.1	HEAT SHOCK PROTEIN 81.4	Gossypium hirsutum	44
65	62.23	62.24	72	71.7	69.5	Gohir.A09G213700.1	ADP glucose pyrophosphorylase large subunit 1	Gossypium hirsutum	60
66	61.7	75.12	82.9	80.8	80.8	Gohir.A04G099400.1	ATP synthase alpha/beta family protein	Gossypium hirsutum	120
67	61.41	61.46	65.9	58.8	57.5	Gohir.A12G017300.1	mitochondrial HSO70 2	Gossypium hirsutum	74
68	61.15	61.17	77	77	73.9	Gohir.A11G274700.1	chloroplast RNA binding	Gossypium hirsutum	76
69	61.11	61.16	66.4	66.4	61.8	Gohir.A05G380700.1	photosystem II subunit P-1	Gossypium hirsutum	126
70	60.68	60.76	87.3	78.6	77.1	Gohir.D11G111300.1	S-adenosylmethionine synthetase 2	Gossypium hirsutum	82
71	60.65	60.69	45.7	44.6	42.2	Gohir.A12G166500.1	alpha-amylase-like 3	Gossypium hirsutum	34
72	60.62	60.65	75.7	72.7	71.7	Gohir.A05G171500.2	Glycine cleavage T-protein family	Gossypium hirsutum	79
73	60.33	60.36	58.1	53.9	52.7	Gohir.D08G214700.1	4-hydroxy-3-methylbut-2-enyl diphosphate synthase	Gossypium hirsutum	50
74	60.31	60.34	49.8	42.9	40.5	Gohir.D08G214000.1	Argonaute family protein	Gossypium hirsutum	42
75	60.03	60.26	37.9	33.8	32.4	Gohir.A06G064700.2	elongation factor Ts family protein	Gossypium hirsutum	44
76	59.78	59.88	35.1	33.7	33	Gohir.D01G046800.1	carbamoyl phosphate synthetase B	Gossypium hirsutum	37
77	59.76	59.79	52.1	45.1	44.7	Gohir.D01G079500.2	Translation initiation factor 2, small GTP-binding protein	Gossypium hirsutum	40
78	59.59	59.62	61.7	60.6	59.8	Gohir.A02G071800.1	DPP6 N-terminal domain-like protein	Gossypium hirsutum	53
79	59.43	59.46	70.8	69.4	66.1	Gohir.D13G041000.1	poly(A) binding protein 8	Gossypium hirsutum	57
80	59.28	59.29	80.2	74.2	73.9	Gohir.A01G209600.1	Enolase	Gossypium hirsutum	89
81	58.77	58.82	40.7	36.7	33.4	Gohir.A05G170400.1	starch synthase 3	Gossypium hirsutum	38
82	58.44	58.45	66.3	61.9	57.9	Gohir.A12G262400.1	phosphoglucomutase	Gossypium hirsutum	50
83	58.02	58.08	63.4	61.3	56	Gohir.A01G180900.1	tRNA synthetase class II (D, K and N) family protein	Gossypium hirsutum	33
84	57.88	57.89	71.6	68.2	65.5	Gohir.D05G189000.1	ferredoxin-NADP(+)-oxidoreductase 2	Gossypium hirsutum	85
85	57.78	57.79	33.6	29.7	28.1	Gohir.A01G159900.1	Pyruvate phosphate dikinase, PEP/pyruvate binding domain	Gossypium hirsutum	35
86	57.7	57.71	41.2	40.5	35.5	Gohir.D03G090900.1	H(+)-ATPase 11	Gossypium hirsutum	32
87	57.47	57.48	77.2	75.8	70.3	Gohir.D01G205300.2	GTP binding Elongation factor Tu family protein	Gossypium hirsutum	100
88	57.45	57.48	68.5	68.5	66.7	Gohir.A12G273200.1	aldehyde dehydrogenase 2B4	Gossypium hirsutum	42
89	57.41	57.44	86.3	86.3	86.3	Gohir.D07G180900.1	Ribulose bisphosphate carboxylase (small chain) family protein	Gossypium hirsutum	149
90	57.09	57.12	52.9	50.2	47.9	Gohir.A12G226600.1	Nucleic acid-binding, OB-fold-like protein	Gossypium hirsutum	30
91	57.03	57.12	66.6	66.6	64.5	Gohir.D10G031300.1	P-loop containing nucleoside triphosphate hydrolases superfamily protein	Gossypium hirsutum	59
92	57	57.11	36.7	36	34.9	Gohir.A08G018700.2	villin 4	Gossypium hirsutum	30
93	56.62	56.67	57.7	51	44.7	Gohir.A12G105200.3	acetyl Co-enzyme a carboxylase carboxyltransferase alpha subunit	Gossypium hirsutum	34
94	56.47	56.5	65.1	62	60.9	Gohir.D01G070900.1	trigger factor type chaperone family protein	Gossypium hirsutum	52
95	56.34	56.42	33	32.4	30.2	Gohir.D11G217000.1	kinesin like protein for actin based chloroplast movement 1	Gossypium hirsutum	34
96	56.16	56.18	57	52.6	52.6	Gohir.A11G127600.2	glutathione reductase	Gossypium hirsutum	39
97	56.14	56.18	47.1	40.5	36.7	Gohir.A05G008800.1	MIF4G domain-containing protein / MA3 domain-containing protein	Gossypium hirsutum	36
98	55.57	55.57	48.2	43.3	42	Gohir.A05G321600.1	glutamine-tRNA ligase, putative / glutaminyl-tRNA synthetase, putative / GlnRS, putative	Gossypium hirsutum	29
99	55.48	55.49	67.4	62.5	62.5	Gohir.D11G076300.1	Insulinase (Peptidase family M16) protein	Gossypium hirsutum	48
100	55.2	55.21	76.4	73.6	70.2	Gohir.D07G227500.1	carbonic anhydrase 1	Gossypium hirsutum	73
101	55.17	55.19	75.9	75.9	75.7	Gohir.D03G150200.1	Peptidase M1 family protein	Gossypium hirsutum	49
102	55.12	55.12	51	48	43.5	Gohir.D11G323800.1	L-galactono-1,4-lactone dehydrogenase	Gossypium hirsutum	32
103	54.9	54.9	50.8	50.8	49.6	Gohir.D13G232100.1	translocon at the outer envelope membrane of chloroplasts 75-III	Gossypium hirsutum	41
104	54.89	54.91	75.9	72.5	69.3	Gohir.A11G169600.2	UDP-glucose pyrophosphorylase 2	Gossypium hirsutum	49
105	54.5	54.52	85.4	78.3	78.3	Gohir.D04G079500.1	glyceraldehyde-3-phosphate dehydrogenase C subunit 1	Gossypium hirsutum	96
106	54.06	54.1	57.8	49.5	49.5	Gohir.D13G039300.1	nitrite reductase 1	Gossypium hirsutum	50
107	54.03	54.05	70.6	68.8	68.8	Gohir.A12G255700.2	Class II aaRS and biotin synthetases superfamily protein	Gossypium hirsutum	36
108	53.88	53.93	70.8	67.1	65.6	Gohir.D08G075700.1	chloroplast stem-loop binding protein of 41 kDa	Gossypium hirsutum	66
109	53.85	53.91	76	72.3	71.1	Gohir.D05G257700.2	ATPase, V1 complex, subunit B protein	Gossypium hirsutum	56
110	53.78	53.81	55.1	54.5	53.3	Gohir.D04G072100.1	NAD-dependent malic enzyme 1	Gossypium hirsutum	41
111	53.74	53.78	76.8	72.9	72.6	Gohir.A12G204600.1	phosphoribulokinase	Gossypium hirsutum	84
112	53.44	53.48	51.8	46.9	44.8	Gohir.D04G124200.1	plastid movement impaired1	Gossypium hirsutum	33
113	53.41	113.62	73.1	73.1	70.8	Gohir.D05G044000.1	glycine decarboxylase P-protein 1	Gossypium hirsutum	135
114	53.33	53.35	65.9	62.4	62.4	Gohir.A05G134500.1	DEA(D/H)-box RNA helicase family protein	Gossypium hirsutum	34
115	52.94	52.97	87.7	86.6	86	Gohir.D13G133600.1	Aldolase superfamily protein	Gossypium hirsutum	78
116	52.84	52.85	56	51.1	50.9	Gohir.A11G208500.1	Zincin-like metalloproteases family protein	Gossypium hirsutum	35
117	52.73	52.78	55.9	52.5	52.4	Gohir.A13G216800.1	sulfite reductase	Gossypium hirsutum	42
118	52.53	52.57	27.8	23.8	21.2	Gohir.D12G102000.1	eukaryotic translation initiation factor 4G	Gossypium hirsutum	29
119	52.31	52.32	59.5	55.6	52.5	Gohir.D04G098700.1	chloroplast signal recognition particle 54 kDa subunit	Gossypium hirsutum	54
120	52.14	52.16	49	49	46.9	Gohir.A07G100500.1	plastid transcriptionally active 16	Gossypium hirsutum	49
121	52.02	52.02	53.8	53.8	51.2	Gohir.D10G178800.1	ATP citrate lyase subunit B 2	Gossypium hirsutum	35
122	51.97	51.98	76.1	74.4	72.6	Gohir.A06G100300.1	aspartate aminotransferase 5	Gossypium hirsutum	47
123	51.88	51.9	47.9	46.6	46.5	Gohir.A09G206100.1	methionine--tRNA ligase, putative / methionyl-tRNA synthetase, putative / MetRS, putative	Gossypium hirsutum	32
124	51.76	51.8	45.2	42.2	40.1	Gohir.A07G051700.3	RNA-metabolising metallo-beta-lactamase family protein	Gossypium hirsutum	31
125	51.54	51.56	26.9	24.7	23.5	Gohir.D04G088100.1	Tetratricopeptide repeat (TPR)-like superfamily protein	Gossypium hirsutum	29
126	51.43	51.45	70.8	70.2	70.2	Gohir.A08G214900.1	NAD(P)-linked oxidoreductase superfamily protein	Gossypium hirsutum	52
127	51.34	51.35	60.2	54.9	54.9	Gohir.D02G161700.1	DC1 domain-containing protein	Gossypium hirsutum	34
128	51.15	51.17	74.5	71.1	68.6	Gohir.D10G138600.1	serine hydroxymethyltransferase 4	Gossypium hirsutum	54
129	51.14	51.16	37.2	34.8	33.9	Gohir.D04G073400.2	Glycosyl hydrolase family 38 protein	Gossypium hirsutum	30
130	51.09	51.11	71	71	71	Gohir.D05G344600.1	Lactate/malate dehydrogenase family protein	Gossypium hirsutum	60
131	50.89	50.92	53.5	49.2	49.2	Gohir.A06G133700.1	NAD(P)-binding Rossmann-fold superfamily protein	Gossypium hirsutum	34
132	50.79	50.82	38.9	35.8	31.7	Gohir.A13G167900.1	cell division cycle 5	Gossypium hirsutum	26
133	50.77	65.1	60.4	60.1	59.1	Gohir.A07G190600.1	HEAT SHOCK PROTEIN 89.1	Gossypium hirsutum	46
134	50.28	50.34	73.8	72.2	63.6	Gohir.A02G010300.1	Phosphoglycerate mutase, 2,3-bisphosphoglycerate-independent	Gossypium hirsutum	44
135	50.26	50.26	64.4	54	54	Gohir.A12G120000.1	Class II aaRS and biotin synthetases superfamily protein	Gossypium hirsutum	29
136	50.22	50.24	70.3	70.3	67.3	Gohir.D04G130700.1	protein containing PDZ domain, a K-box domain, and a TPR region	Gossypium hirsutum	52
137	50.12	50.16	59.1	59.1	57.7	Gohir.D11G175700.1	cytosolic NADP+-dependent isocitrate dehydrogenase	Gossypium hirsutum	43
138	50.08	54.07	69.6	65.3	57.4	Gohir.D04G186700.1	Phosphoglucomutase/phosphomannomutase family protein	Gossypium hirsutum	36
139	50.08	50.09	56.2	54.4	53.1	Gohir.D06G032300.1	phosphoglucose isomerase 1	Gossypium hirsutum	33
140	49.86	49.87	53.7	50.9	49.8	Gohir.D13G013400.2	DYNAMIN-like 1E	Gossypium hirsutum	33
141	49.82	49.82	53.7	53.5	53.5	Gohir.D01G180000.1	PDI-like 1-1	Gossypium hirsutum	28
142	49.75	49.95	32.6	29.5	28.3	Gohir.D10G133800.1	catalytics;carbohydrate kinases;phosphoglucan, water dikinases	Gossypium hirsutum	28
143	49.61	50.84	66.7	58.5	58.5	Gohir.A10G050000.1	regulatory particle triple-A 1A	Gossypium hirsutum	35
144	49.33	49.34	31.3	28.2	27.4	Gohir.D12G034000.1	translocon outer complex protein 120	Gossypium hirsutum	26
145	49.31	49.32	45.2	41.6	40.5	Gohir.A02G051000.1	acyl-CoA dehydrogenase-related	Gossypium hirsutum	28
146	49.08	49.09	67.5	56.8	55.4	Gohir.D12G065000.1	succinate dehydrogenase 1-1	Gossypium hirsutum	34
147	48.79	48.79	45.8	40.9	39.3	Gohir.A07G091400.1	rotamase FKBP 1	Gossypium hirsutum	26
148	48.77	48.77	62.8	62.8	62.8	Gohir.A09G171800.1	1-deoxy-D-xylulose 5-phosphate reductoisomerase	Gossypium hirsutum	33
149	48.76	48.76	56.1	56.1	56.1	Gohir.D10G131900.1	2-isopropylmalate synthase 1	Gossypium hirsutum	29
150	48.56	48.57	38.8	38.2	35.9	Gohir.D11G062100.1	Glycosyl hydrolases family 31 protein	Gossypium hirsutum	27
151	48.45	48.46	37.4	31.1	29	Gohir.D09G080700.1	tRNA synthetase class I (I, L, M and V) family protein	Gossypium hirsutum	26
152	48.42	48.42	65.1	65.1	63.4	Gohir.D10G243000.1	sedoheptulose-bisphosphatase	Gossypium hirsutum	56
153	48.06	48.16	54.7	51.6	49.3	Gohir.D01G037800.1	rhamnose biosynthesis 1	Gossypium hirsutum	33
154	47.98	153.95	91.1	86.8	86.8	Gohir.A06G166200.1	rubisco activase	Gossypium hirsutum	616
155	47.76	47.95	61.7	59.2	50.1	Gohir.A07G143500.2	NAD-dependent malic enzyme 2	Gossypium hirsutum	28
156	47.65	47.66	64.7	62.6	62.6	Gohir.D07G052800.1	glutamate-1-semialdehyde 2,1-aminomutase 2	Gossypium hirsutum	53
157	47.57	47.59	55.6	52.6	52.6	Gohir.A08G054300.1	carotenoid cleavage dioxygenase 1	Gossypium hirsutum	37
158	47.38	47.4	69.8	67.8	63.7	Gohir.D02G061500.1	ribosomal protein S1	Gossypium hirsutum	41
159	47.34	47.36	49.2	48.1	48.1	Gohir.A05G136800.1	Dihydrolipoamide acetyltransferase, long form protein	Gossypium hirsutum	31
160	47.31	47.32	58.6	57.1	53.5	Gohir.A06G097600.1	Cytosol aminopeptidase family protein	Gossypium hirsutum	39
161	47.1	47.11	50.5	47	45.8	Gohir.A07G103700.1	anthranilate synthase 2	Gossypium hirsutum	28
162	46.74	48.34	43.3	36.1	35.9	Gohir.D04G128300.1	acetyl Co-enzyme a carboxylase carboxyltransferase alpha subunit	Gossypium hirsutum	26
163	46.74	46.75	62.8	59.6	59.6	Gohir.D13G107800.1	GDP-D-mannose 3\',5\'-epimerase	Gossypium hirsutum	35
164	46.73	46.77	77.7	73.6	71.5	Gohir.A05G199500.1	Serine protease inhibitor (SERPIN) family protein	Gossypium hirsutum	31
165	46.7	46.72	31.7	27.2	26.3	Gohir.D08G062300.3	DegP protease 7	Gossypium hirsutum	25
166	46.58	46.59	71.6	67.9	60.5	Gohir.D11G058800.2	actin 7	Gossypium hirsutum	61
167	46.36	46.38	69.2	68.9	68.9	Gohir.D09G212400.1	O-acetylserine (thiol) lyase B	Gossypium hirsutum	64
168	46.35	68.28	72	71.1	64	Gohir.D05G132900.1	chaperonin 60 beta	Gossypium hirsutum	78
169	46	46.01	42.9	42.2	40.5	Gohir.D10G128000.1	chlorsulfuron/imidazolinone resistant 1	Gossypium hirsutum	32
170	45.98	47.97	64.6	58.3	55.4	Gohir.A07G194100.2	ADP glucose pyrophosphorylase 1	Gossypium hirsutum	38
171	45.91	45.91	59.8	59.4	59.4	Gohir.D12G271900.1	TCP-1/cpn60 chaperonin family protein	Gossypium hirsutum	43
172	45.78	45.9	68.9	64.4	62	Gohir.A06G148300.1	ATPase, F1 complex, gamma subunit protein	Gossypium hirsutum	73
173	45.77	60.1	70.6	62.3	57.8	Gohir.A10G069600.1	glyceraldehyde 3-phosphate dehydrogenase A subunit 2	Gossypium hirsutum	111
174	45.58	49.36	79.3	78.8	78.8	Gohir.D01G170100.1	peroxisomal NAD-malate dehydrogenase 2	Gossypium hirsutum	91
175	45.54	45.56	65.7	65.2	65.2	Gohir.D01G023000.1	NAD(P)-linked oxidoreductase superfamily protein	Gossypium hirsutum	45
176	45.5	45.52	42.6	39.5	38.5	Gohir.D01G197300.1	starch branching enzyme 2.2	Gossypium hirsutum	30
177	45.46	47.57	45.9	44.7	41.3	Gohir.A11G276000.1	DEAD box RNA helicase (RH3)	Gossypium hirsutum	34
178	45.04	45.09	46.6	42.7	39.2	Gohir.A08G241700.1	Enoyl-CoA hydratase/isomerase family	Gossypium hirsutum	29
179	45.01	45.04	63.2	61.3	59.6	Gohir.D10G059400.1	eukaryotic translation initiation factor 4A1	Gossypium hirsutum	42
180	44.99	45.07	26.8	23.8	22.2	Gohir.D01G189100.2	ubiquitin-specific protease 12	Gossypium hirsutum	24
181	44.94	44.96	65.3	62.9	61	Gohir.D02G187800.1	photosystem II stability/assembly factor, chloroplast (HCF136)	Gossypium hirsutum	55
182	44.87	44.88	59.5	58.1	57.8	Gohir.A06G021600.1	D-3-phosphoglycerate dehydrogenase	Gossypium hirsutum	31
183	44.77	44.8	48.1	45.4	42.3	Gohir.A03G028500.1	fructose-2,6-bisphosphatase	Gossypium hirsutum	26
184	44.76	44.77	53.6	47.2	43.7	Gohir.D07G001600.1	Class II aminoacyl-tRNA and biotin synthetases superfamily protein	Gossypium hirsutum	29
185	44.68	44.73	63.3	60.6	58.8	Gohir.D08G061800.3	6-phosphogluconate dehydrogenase family protein	Gossypium hirsutum	32
186	44.64	44.69	28.9	27.9	25.5	Gohir.D02G190400.1	oxoprolinase 1	Gossypium hirsutum	25
187	44.57	44.6	49.5	45.4	45.4	Gohir.A10G142700.1	lysyl-tRNA synthetase 1	Gossypium hirsutum	29
188	44.47	44.61	61.9	58.9	55	Gohir.D03G093600.1	Pyridine nucleotide-disulphide oxidoreductase family protein	Gossypium hirsutum	43
189	44.41	44.42	40.4	39.5	38.1	Gohir.A12G123300.1	RNA helicase family protein	Gossypium hirsutum	25
190	44.39	44.42	71.2	67.3	67.3	Gohir.A03G139500.1	Oxidoreductase, zinc-binding dehydrogenase family protein	Gossypium hirsutum	41
191	44.34	44.36	44.6	43.2	43.2	Gohir.D03G044400.2	SAP domain-containing protein	Gossypium hirsutum	25
192	44.28	44.31	60.8	60.8	58.1	Gohir.A01G207800.1	monodehydroascorbate reductase 1	Gossypium hirsutum	33
193	44.23	44.3	22.8	20.9	17.5	Gohir.A05G330700.1	Clathrin, heavy chain	Gossypium hirsutum	22
194	43.77	43.82	35.1	34.8	33.2	Gohir.D06G181700.1		Gossypium hirsutum	35
195	43.68	44.88	65.6	63.3	63.3	Gohir.D13G011100.1	regulatory particle triple-A ATPase 3	Gossypium hirsutum	39
196	43.68	43.7	82.5	80.7	70.6	Gohir.D12G268600.1	receptor for activated C kinase 1B	Gossypium hirsutum	38
197	43.53	43.54	62.2	62.2	60	Gohir.A02G132300.1	myo-inositol-1-phosphate synthase 2	Gossypium hirsutum	46
198	43.41	45.52	42.3	38.3	36.6	Gohir.D02G201400.1	dynamin-related protein 3A	Gossypium hirsutum	23
199	43.41	43.48	55.1	51.6	46.5	Gohir.A02G087400.3	acetyl Co-enzyme a carboxylase biotin carboxylase subunit	Gossypium hirsutum	29
200	43.39	43.42	75.9	69.9	64.8	Gohir.D02G045500.1	Lactate/malate dehydrogenase family protein	Gossypium hirsutum	60
201	43.34	43.34	44.8	43.1	43.1	Gohir.D13G031700.1	phosphoribosylaminoimidazole carboxylase, putative / AIR carboxylase, putative	Gossypium hirsutum	27
202	43.31	43.36	57.1	54.4	54.2	Gohir.A11G105300.1	Flavin containing amine oxidoreductase family	Gossypium hirsutum	28
203	43.11	43.13	38.6	33.7	33.7	Gohir.D05G111200.1	Glycosyl hydrolases family 31 protein	Gossypium hirsutum	28
204	43.1	43.17	77.6	77.4	77.4	Gohir.A11G089900.1	cysteine synthase C1	Gossypium hirsutum	36
205	43.01	43.09	50.6	48.1	48.1	Gohir.A05G141500.1	alanine aminotransferase 2	Gossypium hirsutum	32
206	42.94	45.35	56.2	45.3	45.3	Gohir.D13G217100.1	P-loop containing nucleoside triphosphate hydrolases superfamily protein	Gossypium hirsutum	39
207	42.78	42.83	40.5	38.2	38	Gohir.A07G176600.1	NADH-ubiquinone dehydrogenase, mitochondrial, putative	Gossypium hirsutum	32
208	42.75	42.76	60.5	55.7	55.7	Gohir.D05G043400.1	sulfoquinovosyldiacylglycerol 1	Gossypium hirsutum	36
209	42.75	42.76	55.6	51	46.7	Gohir.A13G225000.1	Glycosyl hydrolase family protein	Gossypium hirsutum	24
210	42.72	42.74	71.7	71.7	70	Gohir.D04G144500.1	protochlorophyllide oxidoreductase C	Gossypium hirsutum	44
211	42.65	42.69	58.4	51.8	49.4	Gohir.A06G045600.1	thylakoidal ascorbate peroxidase	Gossypium hirsutum	36
212	42.39	87.38	53.3	51.2	48.4	Gohir.A09G001400.1	phosphoenolpyruvate carboxylase 1	Gossypium hirsutum	56
213	42.14	42.17	40.8	39.2	36.1	Gohir.D06G131800.1	AAA-type ATPase family protein	Gossypium hirsutum	28
214	42.09	56.26	65.3	59.3	54.8	Gohir.A05G272700.1	SEC14 cytosolic factor family protein / phosphoglyceride transfer family protein	Gossypium hirsutum	42
215	42.03	42.03	42.7	38.9	38.8	Gohir.D12G050400.1	Threonyl-tRNA synthetase	Gossypium hirsutum	28
216	42.02	42.02	45.4	45.4	44.7	Gohir.D09G199900.2	methylenetetrahydrofolate reductase 2	Gossypium hirsutum	24
217	42.01	42.01	57.7	53.3	53.3	Gohir.D06G099400.1	DEAD/DEAH box RNA helicase family protein	Gossypium hirsutum	28
218	41.95	41.97	50.9	50.9	50.7	Gohir.D11G206000.1	Subtilase family protein	Gossypium hirsutum	28
219	41.89	41.9	50	49.8	48.4	Gohir.D01G221800.1	RAB GDP dissociation inhibitor 2	Gossypium hirsutum	29
220	41.87	41.92	51.8	48.6	48.6	Gohir.A12G082000.2	phosphoenolpyruvate carboxykinase 1	Gossypium hirsutum	26
221	41.82	41.84	54.2	54.2	54.2	Gohir.D01G200100.1	adenylosuccinate synthase	Gossypium hirsutum	26
222	41.79	41.9	45.1	41.9	36.6	Gohir.D11G241200.1	polyribonucleotide nucleotidyltransferase, putative	Gossypium hirsutum	23
223	41.63	41.66	65.4	61.3	58.3	Gohir.A11G054000.1	copper ion binding;cobalt ion binding;zinc ion binding	Gossypium hirsutum	32
224	41.61	41.67	58	56.1	54.7	Gohir.D07G056400.2	arginosuccinate synthase family	Gossypium hirsutum	27
225	41.6	41.62	36.9	30.2	30.1	Gohir.A08G230100.1	aspartate kinase-homoserine dehydrogenase ii	Gossypium hirsutum	23
226	41.51	41.53	42.4	42.3	40.4	Gohir.D01G203300.1	PHE ammonia lyase 1	Gossypium hirsutum	28
227	41.5	41.56	62.8	55	46.1	Gohir.A12G001300.1	TCP-1/cpn60 chaperonin family protein	Gossypium hirsutum	24
228	41.39	41.43	47.3	44.2	41.9	Gohir.A05G141700.1	pectin methylesterase 3	Gossypium hirsutum	43
229	41.29	41.3	51.4	46.7	46.7	Gohir.D11G071500.1	HIS HF	Gossypium hirsutum	26
230	41.28	41.31	37.3	35.2	29.2	Gohir.A12G012000.1	phototropin 2	Gossypium hirsutum	24
231	41.2	41.2	45.4	45.4	44.5	Gohir.D03G038000.1	DNAJ heat shock family protein	Gossypium hirsutum	36
232	41.13	41.15	62.3	62.3	55.4	Gohir.A02G108400.1	2-phosphoglycolate phosphatase 1	Gossypium hirsutum	45
233	41.13	41.14	64.7	62.7	57.1	Gohir.A05G051800.1	aldehyde dehydrogenase 11A3	Gossypium hirsutum	42
234	41.11	43.27	68.3	64.5	62.9	Gohir.A13G109500.1	regulatory particle triple-A ATPase 5A	Gossypium hirsutum	42
235	41.1	41.13	31.8	25.1	25.1	Gohir.D06G113100.2	disproportionating enzyme 2	Gossypium hirsutum	25
236	41.04	43.87	47.4	47.4	41.6	Gohir.A09G190100.1	dynamin-like protein	Gossypium hirsutum	25
237	41.02	42.44	56.9	55.7	49.5	Gohir.A06G091800.1	NADP-malic enzyme 3	Gossypium hirsutum	27
238	41.02	41.05	35.3	35	32.8	Gohir.D05G117700.2	high chlorophyll fluorescence phenotype 173	Gossypium hirsutum	28
239	41	43.07	34.5	27.3	24.8	Gohir.A12G172900.1	phosphoenolpyruvate carboxylase 4	Gossypium hirsutum	23
240	40.96	41.01	25.3	23.6	22.5	Gohir.A13G009800.1	translocon at the outer envelope membrane of chloroplasts 159	Gossypium hirsutum	25
241	40.91	40.92	68.6	68	66.3	Gohir.D09G144500.1	adenosine kinase 2	Gossypium hirsutum	35
242	40.9	40.96	51.8	46.6	46.6	Gohir.A05G319200.2	RNI-like superfamily protein	Gossypium hirsutum	25
243	40.89	43.25	70.4	62	62	Gohir.A12G006500.1	GTP binding Elongation factor Tu family protein	Gossypium hirsutum	40
244	40.71	41.38	43.2	41.6	35.4	Gohir.A11G015000.1	Pentatricopeptide repeat (PPR) superfamily protein	Gossypium hirsutum	22
245	40.71	40.71	34.7	33.5	31.9	Gohir.D08G017200.2	BRI1 suppressor 1 (BSU1)-like 2	Gossypium hirsutum	22
246	40.61	40.62	33.5	28.3	27.5	Gohir.A12G171900.2	Hydroxyproline-rich glycoprotein family protein	Gossypium hirsutum	22
247	40.53	40.53	54.9	53.6	53.6	Gohir.D09G200200.1	S-adenosyl-L-homocysteine hydrolase	Gossypium hirsutum	29
248	40.47	42.54	63.7	61.1	61.1	Gohir.D06G056900.1	regulatory particle triple-A ATPase 6A	Gossypium hirsutum	32
249	40.45	40.46	56.2	56	56	Gohir.D02G234500.1	Pyridoxal phosphate (PLP)-dependent transferases superfamily protein	Gossypium hirsutum	37
250	40.42	40.55	50.8	50.1	47.1	Gohir.D08G001100.1	4-hydroxy-3-methylbut-2-enyl diphosphate reductase	Gossypium hirsutum	26
251	40.36	65.23	54.9	50.4	50.4	Gohir.D12G058700.1	aconitase 1	Gossypium hirsutum	41
252	40.33	40.35	45.3	41.5	40.2	Gohir.A06G048800.1	adenylate kinase family protein	Gossypium hirsutum	25
253	40.2	40.24	59.4	59.4	57.7	Gohir.D02G041400.1	ATP sulfurylase 1	Gossypium hirsutum	34
254	40.17	40.22	73.8	70.7	70.7	Gohir.A12G183900.1	reversibly glycosylated polypeptide 1	Gossypium hirsutum	32
255	40.12	40.17	73.8	67.1	66.7	Gohir.A01G040600.1	ATP synthase delta-subunit gene	Gossypium hirsutum	54
256	40.11	42.21	40.1	37.5	35.2	Gohir.D09G009800.2	Glycosyl transferase, family 35	Gossypium hirsutum	26
257	40.1	67.11	71.1	68.2	68.2	Gohir.D11G141400.1	heat shock protein 60	Gossypium hirsutum	65
258	40.02	40.06	46.4	43.7	42.7	Gohir.A02G087100.1	Phosphofructokinase family protein	Gossypium hirsutum	27
259	40	66.04	63.6	60.5	60.5	Gohir.A09G195100.1	stress-inducible protein, putative	Gossypium hirsutum	44
260	39.99	40.11	28.7	27.4	24.7	Gohir.A12G273000.3	Stabilizer of iron transporter SufD / Polynucleotidyl transferase	Gossypium hirsutum	26
261	39.94	39.99	61.4	59.7	59.7	Gohir.A13G034600.1	cyclase associated protein 1	Gossypium hirsutum	27
262	39.93	39.97	43.1	40	37.5	Gohir.A02G059000.2	HAD-superfamily hydrolase, subfamily IG, 5\'-nucleotidase	Gossypium hirsutum	22
263	39.92	39.92	39.6	34.4	34.4	Gohir.D07G173400.1	threonyl-tRNA synthetase, putative / threonine--tRNA ligase, putative	Gossypium hirsutum	22
264	39.44	39.46	37.7	36.5	35.5	Gohir.D05G071400.1	outer envelope protein of 80 kDa	Gossypium hirsutum	28
265	39.43	40.2	57.6	54.7	54.7	Gohir.D11G230700.1	regulatory particle AAA-ATPase 2A	Gossypium hirsutum	32
266	39.41	39.41	44.5	44.2	44.2	Gohir.D05G227300.1	Class-II DAHP synthetase family protein	Gossypium hirsutum	29
267	39.26	39.28	50.2	49.3	40	Gohir.D03G067600.1	elongation factor family protein	Gossypium hirsutum	27
268	39.1	39.12	62.4	59	59	Gohir.D08G001000.1	NAD(P)-binding Rossmann-fold superfamily protein	Gossypium hirsutum	32
269	38.99	40.23	49.6	47	45.8	Gohir.A12G272000.1	glutamate decarboxylase 4	Gossypium hirsutum	28
270	38.95	43.81	54.3	52.4	52.4	Gohir.D01G014400.1	eukaryotic initiation factor 4A-III	Gossypium hirsutum	30
271	38.87	38.87	65.1	61.3	59.1	Gohir.A04G085200.1	NAD(P)-linked oxidoreductase superfamily protein	Gossypium hirsutum	24
272	38.84	39.41	30	29.2	26.6	Gohir.A06G150500.2	tRNA synthetase class I (I, L, M and V) family protein	Gossypium hirsutum	24
273	38.82	38.84	74.6	70.3	70.3	Gohir.D06G078000.1	chaperonin 20	Gossypium hirsutum	54
274	38.75	45.15	65.9	65.9	65.9	Gohir.D04G104000.1	Aldolase superfamily protein	Gossypium hirsutum	48
275	38.72	51.11	81.1	74.3	74.3	Gohir.A01G097400.3	phosphoglycerate kinase	Gossypium hirsutum	60
276	38.68	38.69	28.1	27.2	25.6	Gohir.A04G009500.2	Sec23/Sec24 protein transport family protein	Gossypium hirsutum	20
277	38.66	38.72	53.3	49.7	47.8	Gohir.A05G280700.1	xylose isomerase family protein	Gossypium hirsutum	25
278	38.64	38.65	49.1	47.8	43.8	Gohir.D05G022900.1	ATP binding	Gossypium hirsutum	23
279	38.63	38.64	50.1	46.4	44.3	Gohir.D01G153200.1	TCP-1/cpn60 chaperonin family protein	Gossypium hirsutum	25
280	38.55	38.56	58.1	57.9	53.6	Gohir.A05G091200.1	tubulin beta 8	Gossypium hirsutum	45
281	38.46	38.5	20.8	18.2	15.5	Gohir.A01G186200.1	Glycosyl hydrolase family protein	Gossypium hirsutum	25
282	38.41	38.59	44.8	38.4	33.3	Gohir.D09G061900.1	multifunctional protein 2	Gossypium hirsutum	22
283	38.26	38.26	49.1	46.9	46.5	Gohir.A03G065300.2	aldehyde dehydrogenase 12A1	Gossypium hirsutum	23
284	38.25	38.26	54.8	51.9	51.9	Gohir.D05G229800.1	annexin 1	Gossypium hirsutum	26
285	38.23	38.25	40	39.6	38.3	Gohir.D06G130000.1		Gossypium hirsutum	30
286	38.21	38.25	24.2	20.1	19.6	Gohir.A04G146800.1	ATP/GTP-binding protein family	Gossypium hirsutum	22
287	38.18	38.18	50.9	50.7	49.3	Gohir.A05G181500.2	TCP-1/cpn60 chaperonin family protein	Gossypium hirsutum	30
288	38.13	38.18	63	62.8	54.3	Gohir.D04G190800.2	non-ATPase subunit 9	Gossypium hirsutum	24
289	37.93	38.15	49.1	47.5	45.4	Gohir.A13G235200.1	cinnamate-4-hydroxylase	Gossypium hirsutum	21
290	37.93	37.96	56.2	55.9	55.9	Gohir.D11G344300.1	Ribosomal protein L4/L1 family	Gossypium hirsutum	42
291	37.92	37.94	34.7	33.1	31.1	Gohir.D11G339200.1	alpha-xylosidase 1	Gossypium hirsutum	23
292	37.9	37.92	52.7	50.1	50.1	Gohir.D07G156900.2	ATP citrate lyase (ACL) family protein	Gossypium hirsutum	26
293	37.79	37.8	45.9	45.7	42.7	Gohir.A05G149700.1	3-ketoacyl-acyl carrier protein synthase I	Gossypium hirsutum	29
294	37.7	37.73	56.9	56.5	55.5	Gohir.D07G067600.1	aldehyde dehydrogenase 10A8	Gossypium hirsutum	28
295	37.58	37.6	42.7	39.1	33.3	Gohir.D06G014300.1	alpha/beta-Hydrolases superfamily protein	Gossypium hirsutum	20
296	37.49	37.53	45.8	44.8	42.2	Gohir.D10G000300.1	ketol-acid reductoisomerase	Gossypium hirsutum	41
297	37.45	37.46	69.2	64.1	57.9	Gohir.D02G228100.1	chloroplast signal recognition particle component (CAO)	Gossypium hirsutum	22
298	37.36	37.37	24	21.1	18.1	Gohir.A03G089900.2	modifier of snc1	Gossypium hirsutum	19
299	37.36	37.37	53.4	50.1	50.1	Gohir.D10G143300.1	plastid transcriptionally active 5	Gossypium hirsutum	21
300	37.29	37.43	21.6	17.3	15.9	Gohir.D01G104600.1	GYF domain-containing protein	Gossypium hirsutum	19
301	37.24	37.25	28.7	19.9	19.4	Gohir.A10G028300.1	Guanylate-binding family protein	Gossypium hirsutum	19
302	37.19	37.22	34.3	23.4	22.2	Gohir.A05G202800.2	Plant protein of unknown function (DUF827)	Gossypium hirsutum	20
303	37.1	37.12	60.1	57.8	56.4	Gohir.A11G072100.1	UDP-glucose 6-dehydrogenase family protein	Gossypium hirsutum	33
304	37.05	37.06	60	56	54.8	Gohir.D13G201600.1	hexokinase 1	Gossypium hirsutum	23
305	36.94	36.96	58.9	58.9	53.7	Gohir.A03G005400.1	FAD/NAD(P)-binding oxidoreductase family protein	Gossypium hirsutum	23
306	36.9	36.91	56.5	49.9	48.6	Gohir.A02G107400.1	NADPH-dependent thioredoxin reductase C	Gossypium hirsutum	31
307	36.89	36.9	40.6	35	33.8	Gohir.D01G143800.1	phosphoglucomutase, putative / glucose phosphomutase, putative	Gossypium hirsutum	21
308	36.87	36.92	38.4	29.6	29.6	Gohir.D08G031200.1	ubiquitin-specific protease 14	Gossypium hirsutum	22
309	36.84	36.86	74.9	74.5	73.3	Gohir.A08G197000.1	Transducin/WD40 repeat-like superfamily protein	Gossypium hirsutum	22
310	36.73	36.73	64.5	61.8	61.8	Gohir.A11G156000.2	Pyridoxal phosphate (PLP)-dependent transferases superfamily protein	Gossypium hirsutum	29
311	36.7	36.78	39	31	27.9	Gohir.D13G115500.1	haloacid dehalogenase-like hydrolase family protein	Gossypium hirsutum	25
312	36.65	37.1	41.7	39.7	36.4	Gohir.D02G122100.1	S-adenosyl-L-methionine-dependent methyltransferases superfamily protein	Gossypium hirsutum	24
313	36.65	36.69	36.6	31.6	31.6	Gohir.D08G213400.1	C2H2 zinc-finger protein SERRATE (SE)	Gossypium hirsutum	23
314	36.63	36.68	44.7	37.8	37.8	Gohir.D10G029900.2	Apoptosis inhibitory protein 5 (API5)	Gossypium hirsutum	23
315	36.6	36.63	59.6	56.2	56.2	Gohir.D05G360100.1	uridine 5\'-monophosphate synthase / UMP synthase (PYRE-F) (UMPS)	Gossypium hirsutum	29
316	36.55	36.58	26.7	22.5	20.9	Gohir.D02G219200.1	Coatomer, alpha subunit	Gossypium hirsutum	19
317	36.53	36.54	83.3	83.1	83.1	Gohir.D13G140300.1	homolog of bacterial cytokinesis Z-ring protein FTSZ 1-1	Gossypium hirsutum	26
318	36.5	36.51	62.3	62.1	57.5	Gohir.A13G215300.1	actin-related protein 4	Gossypium hirsutum	22
319	36.48	36.49	55	55	45.3	Gohir.A06G169500.1	Amidase family protein	Gossypium hirsutum	21
320	36.38	36.41	61.8	57.6	57.6	Gohir.A10G073600.1	methyl-CPG-binding domain 10	Gossypium hirsutum	27
321	36.37	36.38	60.7	55.1	52.8	Gohir.D10G004600.1	GTP binding	Gossypium hirsutum	23
322	36.35	44.38	51.9	51.7	51.7	Gohir.A05G269000.1	PDI-like 1-1	Gossypium hirsutum	28
323	36.3	36.39	65.2	57.3	54.1	Gohir.A11G028600.1	phospholipid/glycerol acyltransferase family protein	Gossypium hirsutum	28
324	36.3	36.32	38.3	34	33	Gohir.A08G012900.1		Gossypium hirsutum	25
325	36.27	36.28	53.6	53.2	51.8	Gohir.A12G233700.2	monodehydroascorbate reductase 6	Gossypium hirsutum	22
326	36.26	36.27	50.9	47.2	43.2	Gohir.A01G100200.1	aldehyde dehydrogenase 5F1	Gossypium hirsutum	24
327	36.21	36.23	69.4	69.4	66.5	Gohir.A01G163600.1	triosephosphate isomerase	Gossypium hirsutum	50
328	36.15	36.18	72.1	69.9	69.9	Gohir.D05G177100.1	fibrillin	Gossypium hirsutum	41
329	36.1	36.1	59.3	56.7	56.7	Gohir.D10G025900.1	thioredoxin family protein	Gossypium hirsutum	27
330	36.05	36.07	53.3	53.3	50	Gohir.A07G077900.1	hydroxyproline-rich glycoprotein family protein	Gossypium hirsutum	27
331	36.03	51.12	39.4	38.5	33.5	Gohir.D06G108300.1	H(+)-ATPase 5	Gossypium hirsutum	29
332	36.03	36.04	53.9	44.3	39.9	Gohir.A10G132000.2	phytoene desaturase 3	Gossypium hirsutum	20
333	36.02	36.08	56	50.9	48.9	Gohir.A13G158400.1	HXXXD-type acyl-transferase family protein	Gossypium hirsutum	20
334	35.99	36.01	35.6	32.7	30.7	Gohir.A12G218600.1	Glycosyl hydrolases family 32 protein	Gossypium hirsutum	23
335	35.86	35.92	41.5	37.6	30.6	Gohir.D09G197000.1	Protein kinase superfamily protein	Gossypium hirsutum	18
336	35.86	35.9	37.8	33.3	32	Gohir.D13G150900.1	proton pump interactor 1	Gossypium hirsutum	22
337	35.81	35.82	34.5	34.5	34.5	Gohir.D10G235800.1	delta 1-pyrroline-5-carboxylate synthase 2	Gossypium hirsutum	23
338	35.79	35.79	69.3	69.3	69.3	Gohir.D11G268900.1	NDH-dependent cyclic electron flow 1	Gossypium hirsutum	26
339	35.7	35.83	37.1	28.6	26.9	Gohir.A07G021300.1	aminopeptidase M1	Gossypium hirsutum	17
340	35.67	38.63	68.6	64.3	64.3	Gohir.D05G259800.1	AAA-type ATPase family protein	Gossypium hirsutum	32
341	35.66	35.66	42.9	41.3	41.3	Gohir.D09G064300.3	lipoamide dehydrogenase 1	Gossypium hirsutum	23
342	35.53	35.59	59.2	59.2	59.2	Gohir.D10G107800.1	Regulator of chromosome condensation (RCC1) family protein	Gossypium hirsutum	20
343	35.49	35.5	74.7	72.4	68.1	Gohir.D02G162300.1	carbonic anhydrase 2	Gossypium hirsutum	28
344	35.44	35.44	58.1	57.6	57.6	Gohir.D12G232300.1	vacuolar ATP synthase subunit E1	Gossypium hirsutum	26
345	35.43	35.44	45.4	44.4	44.4	Gohir.A05G076000.1	molybdopterin biosynthesis CNX1 protein / molybdenum cofactor biosynthesis enzyme CNX1 (CNX1)	Gossypium hirsutum	22
346	35.42	39.97	53.5	53.5	52.3	Gohir.D12G022800.1	D-3-phosphoglycerate dehydrogenase	Gossypium hirsutum	31
347	35.36	35.38	41.5	41	39.8	Gohir.D11G347400.1	high cyclic electron flow 1	Gossypium hirsutum	35
348	35.34	35.38	67.9	61.4	61.4	Gohir.D12G059800.1	flavanone 3-hydroxylase	Gossypium hirsutum	24
349	35.32	35.34	66.8	62.2	62.2	Gohir.A07G078600.1	dehydroascorbate reductase 1	Gossypium hirsutum	21
350	35.29	35.33	42.6	42.6	40.6	Gohir.A03G115300.1	allene oxide synthase	Gossypium hirsutum	18
351	35.26	35.43	48.5	48.5	47.1	Gohir.D05G063000.1	translocon at the inner envelope membrane of chloroplasts 55-II	Gossypium hirsutum	20
352	35.2	35.23	56.2	51.8	51.8	Gohir.D09G091500.1	UDP-D-apiose/UDP-D-xylose synthase 2	Gossypium hirsutum	27
353	35.12	35.14	48.3	41.7	40.7	Gohir.A01G124000.2	AICARFT/IMPCHase bienzyme family protein	Gossypium hirsutum	25
354	35.11	35.17	51.9	44.1	42.7	Gohir.D02G234200.1	seryl-tRNA synthetase / serine--tRNA ligase	Gossypium hirsutum	25
355	35.03	35.08	54.2	49.1	48.4	Gohir.D01G175700.1	FAD/NAD(P)-binding oxidoreductase family protein	Gossypium hirsutum	21
356	35.01	35.05	22.7	20.1	15.8	Gohir.D09G067300.2	Transducin/WD40 repeat-like superfamily protein	Gossypium hirsutum	19
357	34.97	35	45	42	42	Gohir.D09G232200.1	GLU-ADT subunit B	Gossypium hirsutum	29
358	34.97	34.99	37.1	33.8	29.4	Gohir.D09G014100.1	starch synthase 2	Gossypium hirsutum	17
359	34.92	35.25	32.5	31.8	21.2	Gohir.D01G089100.3	Calcium-binding EF hand family protein	Gossypium hirsutum	20
360	34.85	34.87	47.5	47.3	45.9	Gohir.D12G152000.2	51 kDa subunit of complex I	Gossypium hirsutum	24
361	34.78	34.79	41.1	40.3	37.3	Gohir.D11G230000.1	clathrin adaptor complexes medium subunit family protein	Gossypium hirsutum	20
362	34.77	34.79	32.4	29.8	27.5	Gohir.D07G129800.1	Putative glycosyl hydrolase of unknown function (DUF1680)	Gossypium hirsutum	19
363	34.72	34.76	63.4	61.1	59.4	Gohir.D03G071800.1	calreticulin 3	Gossypium hirsutum	23
364	34.68	34.69	74.4	74.1	74.1	Gohir.D07G180100.1	general regulatory factor 3	Gossypium hirsutum	21
365	34.63	34.66	66.7	63.1	62.9	Gohir.D07G212500.2		Gossypium hirsutum	28
366	34.57	34.67	69.2	66.1	61.7	Gohir.D01G198800.1	Thioredoxin superfamily protein	Gossypium hirsutum	35
367	34.57	34.57	53.1	50.5	50.5	Gohir.D01G003200.1	NAD(P)-linked oxidoreductase superfamily protein	Gossypium hirsutum	24
368	34.55	34.57	62.8	53	53	Gohir.D10G118900.2	hydroxycinnamoyl-CoA shikimate/quinate hydroxycinnamoyl transferase	Gossypium hirsutum	22
369	34.46	34.49	35	32.9	27.6	Gohir.D08G021000.1	ALBINA 1	Gossypium hirsutum	20
370	34.37	34.39	51.2	48	43.8	Gohir.A01G210500.1	Pyruvate kinase family protein	Gossypium hirsutum	21
371	34.28	34.3	35.3	35.3	33	Gohir.D01G030900.1	photosystem II reaction center protein C	Gossypium hirsutum	52
372	34.28	34.3	62	60.5	60.5	Gohir.D13G067700.1	2-oxoacid dehydrogenases acyltransferase family protein	Gossypium hirsutum	30
373	34.25	34.27	56.7	56.7	53.5	Gohir.D11G221800.1	annexin 2	Gossypium hirsutum	28
374	34.21	34.25	29.5	27.8	24.7	Gohir.A10G078900.1	tetratricopeptide repeat (TPR)-containing protein	Gossypium hirsutum	17
375	34.15	90.68	69.4	62.8	61.6	Gohir.D11G084800.1	Transketolase	Gossypium hirsutum	148
376	34.14	34.14	40.8	35.3	35.3	Gohir.D11G260500.1	RNA-binding KH domain-containing protein	Gossypium hirsutum	19
377	34.07	34.09	38	35.2	35.2	Gohir.A06G151500.1	Phosphofructokinase family protein	Gossypium hirsutum	23
378	34.05	34.07	37.3	37.3	35.5	Gohir.D05G272800.1	ribosomal protein 1	Gossypium hirsutum	24
379	34	34	54.1	51.9	51.7	Gohir.A12G253000.1	phosphatase-related	Gossypium hirsutum	25
380	33.99	52.1	68.3	67.8	65.4	Gohir.A09G026600.1	carbonic anhydrase 1	Gossypium hirsutum	72
381	33.96	37.08	30.9	26.1	23.5	Gohir.A09G000600.1	Glycosyl hydrolase family 38 protein	Gossypium hirsutum	23
382	33.85	33.9	55.9	53.1	49.9	Gohir.A04G068100.1	P-loop containing nucleoside triphosphate hydrolases superfamily protein	Gossypium hirsutum	18
383	33.81	33.85	55.6	53.1	51.2	Gohir.A05G160100.1	Citrate synthase family protein	Gossypium hirsutum	22
384	33.8	33.85	49.7	49.7	47	Gohir.D08G263300.1	Glyoxalase/Bleomycin resistance protein/Dioxygenase superfamily protein	Gossypium hirsutum	31
385	33.76	33.79	50.5	42.8	39.9	Gohir.D08G073400.3	methylcrotonyl-CoA carboxylase alpha chain, mitochondrial / 3-methylcrotonyl-CoA carboxylase 1 (MCCA)	Gossypium hirsutum	18
386	33.73	33.75	56.6	51	44.7	Gohir.D13G107000.1		Gossypium hirsutum	26
387	33.71	33.78	62.8	56.4	51.2	Gohir.A03G018800.2	Peptidase M1 family protein	Gossypium hirsutum	22
388	33.68	33.71	48.8	46	45.8	Gohir.A06G087800.1	serine hydroxymethyltransferase 3	Gossypium hirsutum	23
389	33.67	33.71	61.2	55.7	55.7	Gohir.A01G206800.1	Tubulin/FtsZ family protein	Gossypium hirsutum	32
390	33.66	33.68	28.7	26	24.3	Gohir.D06G022600.2	pre-mRNA-processing protein 40A	Gossypium hirsutum	17
391	33.59	33.62	43.5	43.5	42.5	Gohir.D08G128800.1	photosystem II reaction center protein B	Gossypium hirsutum	66
392	33.53	35.87	57.4	45.2	43.1	Gohir.A07G221800.4	DEAD box RNA helicase family protein	Gossypium hirsutum	22
393	33.53	33.61	27.8	24.7	24.5	Gohir.D02G134800.3	SWAP (Suppressor-of-White-APricot)/surp domain-containing protein / ubiquitin family protein	Gossypium hirsutum	20
394	33.46	33.5	51.3	49.1	49.1	Gohir.D10G213700.4	phosphoglucosamine mutase family protein	Gossypium hirsutum	20
395	33.46	33.48	39.7	39.7	39.7	Gohir.A12G254800.1	plastidic pyruvate kinase beta subunit 1	Gossypium hirsutum	23
396	33.45	33.46	55.5	51.7	51.7	Gohir.D10G078300.3	isopropylmalate dehydrogenase 2	Gossypium hirsutum	25
397	33.39	33.42	62.9	62.9	62.9	Gohir.1Z002800.1	pfkB-like carbohydrate kinase family protein	Gossypium hirsutum	21
398	33.34	33.39	46.5	46.5	46.5	Gohir.A11G101000.1	pyruvate dehydrogenase E1 alpha	Gossypium hirsutum	25
399	33.34	33.38	54.5	51.9	51.9	Gohir.A05G110400.1	root FNR 1	Gossypium hirsutum	22
400	33.32	33.34	60	53.8	51.9	Gohir.A09G003700.2	aspartate aminotransferase 1	Gossypium hirsutum	25
401	33.29	33.31	42	40.4	34.7	Gohir.D09G218800.3		Gossypium hirsutum	27
402	33.27	41.31	50.7	49.7	49.7	Gohir.D06G053900.1	ATP synthase subunit 1	Gossypium hirsutum	55
403	33.18	33.22	42.3	40.7	36.2	Gohir.D11G275500.1	Metallopeptidase M24 family protein	Gossypium hirsutum	19
404	33.13	33.16	74.6	74.1	70.6	Gohir.A13G217500.1	alanine:glyoxylate aminotransferase	Gossypium hirsutum	55
405	33.09	33.1	48.8	46.4	46.4	Gohir.D05G174200.1	APS reductase 3	Gossypium hirsutum	26
406	33.05	33.06	50.2	50.2	50.2	Gohir.D01G184900.1	Ribosomal protein L6 family protein	Gossypium hirsutum	20
407	32.97	50.53	39	34.1	30.6	Gohir.A08G236300.1	MIF4G domain-containing protein / MA3 domain-containing protein	Gossypium hirsutum	29
408	32.96	32.99	52.9	52.7	50.3	Gohir.A03G165100.1	hydroxymethylbilane synthase	Gossypium hirsutum	41
409	32.91	32.91	38.1	38.1	37.4	Gohir.D01G109300.1	Granulin repeat cysteine protease family protein	Gossypium hirsutum	28
410	32.89	32.93	46.8	46.6	42.1	Gohir.A03G093500.1	glutathione-disulfide reductase	Gossypium hirsutum	22
411	32.88	32.95	43.1	41.2	36.7	Gohir.D10G093400.1	aminopeptidase P1	Gossypium hirsutum	17
412	32.81	32.87	56.3	56.3	52.8	Gohir.D03G077100.1	photosynthetic electron transfer A	Gossypium hirsutum	39
413	32.77	32.79	37.3	37.3	34.8	Gohir.A01G192500.2	alpha-L-arabinofuranosidase 1	Gossypium hirsutum	21
414	32.74	32.81	52.6	47.4	35.6	Gohir.D10G106900.1	TCP-1/cpn60 chaperonin family protein	Gossypium hirsutum	21
415	32.74	32.78	52.1	51.2	47.9	Gohir.D10G139300.1	phenylalanyl-tRNA synthetase class IIc family protein	Gossypium hirsutum	22
416	32.73	32.78	67.6	67.3	67.3	Gohir.A05G285900.1	non-intrinsic ABC protein 7	Gossypium hirsutum	29
417	32.63	32.66	43	42.8	41.6	Gohir.D11G161100.1	hydroperoxide lyase 1	Gossypium hirsutum	22
418	32.63	32.66	59.4	59.1	55.9	Gohir.A04G002600.6	chloroplast sulfur E	Gossypium hirsutum	20
419	32.56	32.68	26	19.4	18.6	Gohir.A02G148800.1	little nuclei4	Gossypium hirsutum	18
420	32.43	32.55	19.1	12.2	10.1	Gohir.A01G186600.1	acetyl-CoA carboxylase 1	Gossypium hirsutum	15
421	32.41	32.45	54.2	48.7	47.5	Gohir.A09G006300.1	CBS / octicosapeptide/Phox/Bemp1 (PB1) domains-containing protein	Gossypium hirsutum	27
422	32.41	32.43	58.6	44	41.6	Gohir.D05G287500.3	DNAJ homologue 2	Gossypium hirsutum	24
423	32.38	32.43	54	47.8	47.6	Gohir.A07G109300.1	AAA-type ATPase family protein	Gossypium hirsutum	21
424	32.29	32.32	35	31.2	28	Gohir.A13G034800.1	coatomer gamma-2 subunit, putative / gamma-2 coat protein, putative / gamma-2 COP, putative	Gossypium hirsutum	18
425	32.28	32.29	60.7	56.1	47.2	Gohir.D12G240600.1	Metal-dependent protein hydrolase	Gossypium hirsutum	18
426	32.27	32.3	57.8	55.1	49.8	Gohir.A12G081500.1	nitrogen fixation S (NIFS)-like 1	Gossypium hirsutum	21
427	32.27	32.27	54.8	52.7	51.1	Gohir.D02G021700.1	selenium-binding protein 1	Gossypium hirsutum	19
428	32.26	32.29	23.9	23.3	18.9	Gohir.A08G055600.1	transducin family protein / WD-40 repeat family protein	Gossypium hirsutum	17
429	32.25	32.33	40.6	40.5	38.3	Gohir.D04G179500.1	anthranilate phosphoribosyltransferase, putative	Gossypium hirsutum	20
430	32.23	32.24	48.7	48.5	47.6	Gohir.D12G134200.1	NAD(P)-binding Rossmann-fold superfamily protein	Gossypium hirsutum	21
431	32.16	32.36	16.1	12.5	11.8	Gohir.A08G169600.2	G2484-1 protein	Gossypium hirsutum	18
432	32.12	32.16	54.9	51.3	51.3	Gohir.A09G026100.1	cyclophilin 38	Gossypium hirsutum	31
433	32.12	32.12	48.7	46.4	44.8	Gohir.D11G116800.3	importin alpha isoform 1	Gossypium hirsutum	19
434	32.08	32.08	48.6	48.3	48.1	Gohir.D06G119900.1	plastid transcriptionally active 17	Gossypium hirsutum	22
435	32.07	32.33	34.8	27.4	22.9	Gohir.A08G225700.1	Class II aaRS and biotin synthetases superfamily protein	Gossypium hirsutum	18
436	32.07	32.07	64.2	63.8	63.8	Gohir.D08G043400.1		Gossypium hirsutum	20
437	32.06	32.06	62.6	59	59	Gohir.D08G160100.1	Hyaluronan / mRNA binding family	Gossypium hirsutum	24
438	32.05	32.1	60.9	60.9	49.5	Gohir.A05G235500.3	Aldolase superfamily protein	Gossypium hirsutum	27
439	32.04	32.04	52.8	49.5	49.5	Gohir.D05G373500.1	PYRIMIDINE B	Gossypium hirsutum	19
440	32	32	52.6	52.3	52.3	Gohir.D09G029200.1	RNA-binding (RRM/RBD/RNP motifs) family protein	Gossypium hirsutum	18
441	31.97	34.31	51.9	49.6	43.5	Gohir.A06G063900.1	aspartate aminotransferase 3	Gossypium hirsutum	20
442	31.97	32	24	20.7	19.4	Gohir.A08G207700.2	TOPLESS-related 3	Gossypium hirsutum	18
443	31.88	31.92	72.2	72	71.5	Gohir.A11G148500.2	acetoacetyl-CoA thiolase 2	Gossypium hirsutum	31
444	31.87	31.89	66.8	64	54.3	Gohir.D12G262400.1	GroES-like zinc-binding alcohol dehydrogenase family protein	Gossypium hirsutum	21
445	31.84	31.89	41.1	38.6	38.2	Gohir.D05G372600.1	Dihydrolipoamide succinyltransferase	Gossypium hirsutum	19
446	31.79	31.85	20.4	18.7	18.7	Gohir.D08G140700.1	Carbohydrate-binding-like fold	Gossypium hirsutum	20
447	31.74	31.74	40.2	40.2	40.2	Gohir.D11G173000.1	Thiamine pyrophosphate dependent pyruvate decarboxylase family protein	Gossypium hirsutum	16
448	31.72	31.76	41	40.4	38.5	Gohir.A09G162800.2	fructokinase-like 1	Gossypium hirsutum	18
449	31.7	31.73	79.1	74.3	68.6	Gohir.D12G004300.1	photosystem I subunit D-2	Gossypium hirsutum	58
450	31.67	31.72	46.8	41.4	36.6	Gohir.D08G025400.1	Lysyl-tRNA synthetase, class II	Gossypium hirsutum	18
451	31.66	31.68	35.8	29.6	25.7	Gohir.D06G187600.1	acetyl-CoA synthetase	Gossypium hirsutum	17
452	31.58	31.66	48.9	45.9	44.5	Gohir.A08G125900.1	Rhodanese/Cell cycle control phosphatase superfamily protein	Gossypium hirsutum	26
453	31.56	32.42	43.8	42.4	42.4	Gohir.D12G166500.4	VH1-interacting kinase	Gossypium hirsutum	19
454	31.47	31.52	49.4	43.5	41.5	Gohir.D12G024200.1	3-methylcrotonyl-CoA carboxylase	Gossypium hirsutum	19
455	31.46	31.48	35.2	30.8	26.2	Gohir.D08G192100.1	Copper amine oxidase family protein	Gossypium hirsutum	18
456	31.44	31.46	62.6	62.6	55.7	Gohir.D07G146100.1	Ribosomal L5P family protein	Gossypium hirsutum	43
457	31.43	31.46	46.3	38.5	37.9	Gohir.D13G031100.1	Pyridoxal-dependent decarboxylase family protein	Gossypium hirsutum	24
458	31.34	31.36	49.6	45.8	45.8	Gohir.A02G113400.2	Inositol monophosphatase family protein	Gossypium hirsutum	27
459	31.32	31.38	63.9	63.9	63.9	Gohir.D13G025700.1	semialdehyde dehydrogenase family protein	Gossypium hirsutum	32
460	31.31	31.36	58.1	51.2	49.5	Gohir.A05G231200.1	Co-chaperone GrpE family protein	Gossypium hirsutum	20
461	31.21	31.65	36.5	32.3	29.4	Gohir.D13G021700.1	peptidase M1 family protein	Gossypium hirsutum	19
462	31.18	31.22	55.1	48.6	45.7	Gohir.D13G211100.1	Aldolase-type TIM barrel family protein	Gossypium hirsutum	18
463	31.17	31.19	40.7	39	37	Gohir.D04G134700.1		Gossypium hirsutum	19
464	31.16	31.33	43.5	41.4	35.8	Gohir.D05G033800.1	Pyridoxal-5\'-phosphate-dependent enzyme family protein	Gossypium hirsutum	28
465	31.16	31.17	58.1	58.1	58.1	Gohir.D09G229900.1	Plastid-lipid associated protein PAP / fibrillin family protein	Gossypium hirsutum	23
466	31.15	31.18	17.7	16.5	16.5	Gohir.D08G167000.2	tetratricopeptide repeat (TPR)-containing protein	Gossypium hirsutum	19
467	31.14	31.79	33.4	28.6	25.1	Gohir.D05G037500.1	sucrose synthase 4	Gossypium hirsutum	16
468	31.14	31.19	49.4	46	46	Gohir.D11G071100.2	DegP protease 1	Gossypium hirsutum	27
469	31.12	31.17	64	57.9	57.9	Gohir.A02G006800.1	Zinc-binding dehydrogenase family protein	Gossypium hirsutum	23
470	31.08	31.12	45.1	42.6	39.3	Gohir.D11G269000.1	TCP-1/cpn60 chaperonin family protein	Gossypium hirsutum	22
471	31.04	31.75	33.3	31.8	28.4	Gohir.D05G211500.1	Subtilase family protein	Gossypium hirsutum	23
472	31.04	31.05	35	34.8	33.3	Gohir.D11G063800.1	citrate synthase 2	Gossypium hirsutum	21
473	31	31.07	51.1	49.1	47.1	Gohir.A08G050600.1	Coproporphyrinogen III oxidase	Gossypium hirsutum	28
474	30.96	31.05	56.7	55.9	53.9	Gohir.A06G033800.1	ascorbate peroxidase 4	Gossypium hirsutum	35
475	30.87	30.88	41.1	39	38.8	Gohir.D04G079100.3	Rubisco methyltransferase family protein	Gossypium hirsutum	18
476	30.84	32.26	41.1	38.6	36.6	Gohir.A05G380200.1	putative mitochondrial RNA helicase 2	Gossypium hirsutum	20
477	30.84	30.92	54.2	49.5	49.5	Gohir.D11G159300.1	PDI-like 2-2	Gossypium hirsutum	21
478	30.82	30.86	36.6	32.7	29.3	Gohir.A10G110900.2	S-adenosyl-L-methionine-dependent methyltransferases superfamily protein	Gossypium hirsutum	18
479	30.82	30.84	64	61.6	59.7	Gohir.A09G035500.2	sulfite oxidase	Gossypium hirsutum	20
480	30.81	30.84	67.5	67.5	65	Gohir.D05G117900.1		Gossypium hirsutum	25
481	30.78	30.8	52.5	52.3	52.3	Gohir.D13G127300.2	mercaptopyruvate sulfurtransferase 1	Gossypium hirsutum	21
482	30.77	30.81	54.7	47.1	43.5	Gohir.A13G057300.2	diacylglycerol kinase 5	Gossypium hirsutum	22
483	30.76	30.78	45.9	42	42	Gohir.A02G062300.2	Nucleic acid-binding proteins superfamily	Gossypium hirsutum	19
484	30.74	30.77	40	38.9	38.6	Gohir.A07G206200.1	Pyridoxal phosphate (PLP)-dependent transferases superfamily protein	Gossypium hirsutum	23
485	30.72	30.77	73.9	69.7	69.4	Gohir.D06G151000.1	thiazole biosynthetic enzyme, chloroplast (ARA6) (THI1) (THI4)	Gossypium hirsutum	48
486	30.68	30.77	41.4	35.6	29.7	Gohir.A02G015900.4	P-loop containing nucleoside triphosphate hydrolases superfamily protein	Gossypium hirsutum	19
487	30.57	30.67	77.6	73.6	70.7	Gohir.D06G076500.1	20S proteasome subunit PAA2	Gossypium hirsutum	24
488	30.54	30.6	52.5	51.7	43	Gohir.D10G126500.1	Cysteinyl-tRNA synthetase, class Ia family protein	Gossypium hirsutum	18
489	30.47	30.53	37.3	34.7	33.7	Gohir.D07G156100.1	ribophorin II (RPN2) family protein	Gossypium hirsutum	19
490	30.45	30.56	49.2	49	40.2	Gohir.D09G171700.1	TCP-1/cpn60 chaperonin family protein	Gossypium hirsutum	18
491	30.42	30.43	57.8	42.3	42.3	Gohir.D04G021000.2	dual specificity protein phosphatase (DsPTP1) family protein	Gossypium hirsutum	19
492	30.4	30.44	55.7	53	52.7	Gohir.D09G085700.2	alpha/beta-Hydrolases superfamily protein	Gossypium hirsutum	21
493	30.35	31.82	50	46.7	44.1	Gohir.A03G073600.1	enolase 1	Gossypium hirsutum	21
494	30.33	30.36	35.3	33.9	31.2	Gohir.A06G165700.1	Subtilase family protein	Gossypium hirsutum	16
495	30.3	30.31	46.5	43.7	43.7	Gohir.A09G061500.1	dehydroquinate dehydratase, putative / shikimate dehydrogenase, putative	Gossypium hirsutum	18
496	30.29	30.35	39.7	38.2	36.4	Gohir.D05G172700.1	ATP binding cassette protein 1	Gossypium hirsutum	19
497	30.2	53.01	40.4	36.9	30.9	Gohir.D13G239400.1	ubiquitin-activating enzyme 1	Gossypium hirsutum	31
498	30.2	30.27	27	22.9	20.6	Gohir.A01G218800.1	ER-type Ca2+-ATPase 1	Gossypium hirsutum	17
499	30.2	30.2	48.6	45.2	39.8	Gohir.A07G170700.1	Pyridoxal phosphate (PLP)-dependent transferases superfamily protein	Gossypium hirsutum	30
500	30.18	54.43	38.2	37.3	35.6	Gohir.D05G101500.1	Argonaute family protein	Gossypium hirsutum	32
501	30.17	44.84	47.9	45.9	45.9	Gohir.D01G110100.1	poly(A) binding protein 2	Gossypium hirsutum	36
502	30.06	30.06	61.3	49.9	49.9	Gohir.A05G082400.1	NAD(P)-linked oxidoreductase superfamily protein	Gossypium hirsutum	23
503	30.05	30.52	49.8	49.8	47.1	Gohir.D05G330100.1	GTP-binding protein-related	Gossypium hirsutum	18
504	30.04	31.33	52.7	52.7	49.9	Gohir.D05G281100.1	Uroporphyrinogen decarboxylase	Gossypium hirsutum	30
505	30.04	30.13	23	16.2	14	Gohir.D07G179800.1	little nuclei1	Gossypium hirsutum	16
506	30.03	30.07	51.3	40.5	40.5	Gohir.D10G144700.1	peroxisomal 3-ketoacyl-CoA thiolase 3	Gossypium hirsutum	27
507	30.03	30.03	61.8	58	58	Gohir.A05G293800.3	U2 snRNP auxilliary factor, large subunit, splicing factor	Gossypium hirsutum	19
508	30.01	30.01	51.3	46.8	46.4	Gohir.D02G170400.1	ribosomal protein L15	Gossypium hirsutum	22
509	30	55.55	55	52.2	52.2	Gohir.A10G066800.1	mitochondrial HSO70 2	Gossypium hirsutum	50
510	30	30	58.8	58.8	58.8	Gohir.A12G094100.1	delta subunit of Mt ATP synthase	Gossypium hirsutum	21
511	29.97	29.99	54.6	42.1	42.1	Gohir.A05G319600.1	pyruvate dehydrogenase complex E1 alpha subunit	Gossypium hirsutum	24
512	29.96	30.02	53.8	49.6	49.6	Gohir.D13G202100.1	ATP-dependent caseinolytic (Clp) protease/crotonase family protein	Gossypium hirsutum	21
513	29.93	30.01	46.8	40.7	40.7	Gohir.A10G016700.1	photosystem II subunit Q-2	Gossypium hirsutum	47
514	29.89	29.92	59.2	58.9	56.5	Gohir.D11G015800.1	chloroplast outer envelope protein 37	Gossypium hirsutum	21
515	29.88	36.4	55.2	44.2	37.4	Gohir.A07G008400.1	NADP-malic enzyme 4	Gossypium hirsutum	20
516	29.88	31.94	35.8	35.8	34.6	Gohir.D09G100600.1	Glycosyl hydrolase family protein	Gossypium hirsutum	23
517	29.85	29.92	70.9	69.3	69.3	Gohir.A04G090300.1	Aldolase-type TIM barrel family protein	Gossypium hirsutum	43
518	29.79	29.82	65.9	63.9	60.5	Gohir.D12G010600.2	Amino acid dehydrogenase family protein	Gossypium hirsutum	21
519	29.75	29.79	57.6	51.6	51.6	Gohir.D10G102300.1	alanine:glyoxylate aminotransferase 2	Gossypium hirsutum	18
520	29.73	29.78	49.2	37.1	35.6	Gohir.D01G151800.1	eukaryotic translation initiation factor 4B1	Gossypium hirsutum	18
521	29.7	30.9	33.6	30.2	30.2	Gohir.D05G141900.1	Subtilase family protein	Gossypium hirsutum	22
522	29.7	29.74	45.2	40	40	Gohir.A11G257400.2	NOP56-like pre RNA processing ribonucleoprotein	Gossypium hirsutum	22
523	29.69	29.71	51.8	47.8	47.8	Gohir.D07G130500.2	fumarase 1	Gossypium hirsutum	24
524	29.65	33.22	25.8	20.3	20.2	Gohir.A07G171600.1	Calcium-binding EF hand family protein	Gossypium hirsutum	18
525	29.65	29.71	43.6	40.1	40.1	Gohir.A12G232700.1	calcium-dependent protein kinase 6	Gossypium hirsutum	17
526	29.59	29.74	32.4	21.8	20.9	Gohir.A08G205900.1	lon protease 1	Gossypium hirsutum	15
527	29.59	29.66	19.1	16.9	14.2	Gohir.D03G169400.1	RNA helicase, putative	Gossypium hirsutum	16
528	29.55	29.65	41.7	40.3	37.7	Gohir.D11G232600.1	glutathione synthetase 2	Gossypium hirsutum	17
529	29.55	29.56	31.5	31.5	29.5	Gohir.D02G031700.1	dehydratase family	Gossypium hirsutum	21
530	29.54	48.14	55.2	46.9	45.6	Gohir.A11G040400.1	P-loop containing nucleoside triphosphate hydrolases superfamily protein	Gossypium hirsutum	29
531	29.45	29.53	62	62	57.8	Gohir.A13G037500.1	oxidoreductases, acting on the aldehyde or oxo group of donors, NAD or NADP as acceptor;copper ion binding	Gossypium hirsutum	20
532	29.43	29.45	49.8	40.2	40.2	Gohir.D09G203700.2	Phosphoenolpyruvate carboxylase family protein	Gossypium hirsutum	20
533	29.39	29.41	49.2	41.3	40.1	Gohir.A06G128300.1	Eukaryotic translation initiation factor 3 subunit 7 (eIF-3)	Gossypium hirsutum	20
534	29.38	29.44	46.2	46.2	44	Gohir.A10G008700.1	Inositol monophosphatase family protein	Gossypium hirsutum	18
535	29.38	29.43	54.7	48.4	44.1	Gohir.D03G146800.1	Pyruvate kinase family protein	Gossypium hirsutum	26
536	29.29	29.39	31.9	29.5	29.5	Gohir.A07G119100.1	pyrimidine 2	Gossypium hirsutum	18
537	29.25	30.21	36.3	36.3	36.3	Gohir.D04G156000.1	GTP cyclohydrolase II	Gossypium hirsutum	16
538	29.22	29.3	50.5	50.5	48.3	Gohir.A04G042000.1	Uroporphyrinogen decarboxylase	Gossypium hirsutum	22
539	29.2	29.22	50.5	46.2	46.2	Gohir.A10G046300.1	Haloacid dehalogenase-like hydrolase (HAD) superfamily protein	Gossypium hirsutum	20
540	29.18	29.2	44.8	41.3	34.7	Gohir.D11G296300.1	Cyclophilin-like peptidyl-prolyl cis-trans isomerase family protein	Gossypium hirsutum	17
541	29.1	30.98	41.4	37.2	34.3	Gohir.A09G220800.1	Pyruvate kinase family protein	Gossypium hirsutum	20
542	29.02	29.04	86.2	86.2	86.2	Gohir.D04G143600.1		Gossypium hirsutum	31
543	29	29.03	36	29.4	29.4	Gohir.D12G270700.1	tRNA synthetase beta subunit family protein	Gossypium hirsutum	16
544	28.96	35.29	51.4	51.2	49.7	Gohir.A12G231700.1	6-phosphogluconate dehydrogenase family protein	Gossypium hirsutum	28
545	28.96	33.03	85.5	85.1	83.1	Gohir.A10G219700.1	triosephosphate isomerase	Gossypium hirsutum	39
546	28.96	28.99	33.2	32.2	32.2	Gohir.D12G204900.1	nine-cis-epoxycarotenoid dioxygenase 4	Gossypium hirsutum	17
547	28.93	28.97	27	24.6	22.4	Gohir.A11G221800.1	P-loop containing nucleoside triphosphate hydrolases superfamily protein	Gossypium hirsutum	17
548	28.92	28.96	64.7	59	49.3	Gohir.D05G383900.2	NAD(P)-linked oxidoreductase superfamily protein	Gossypium hirsutum	29
549	28.91	28.94	47.3	47.3	47.3	Gohir.D05G071100.1	Leucine-rich repeat (LRR) family protein	Gossypium hirsutum	19
550	28.86	28.87	84.8	84.4	84.4	Gohir.D11G063100.1	20S proteasome alpha subunit C1	Gossypium hirsutum	25
551	28.82	48.85	67.8	62.3	57.1	Gohir.D02G108700.1	Phosphoglycerate mutase, 2,3-bisphosphoglycerate-independent	Gossypium hirsutum	50
552	28.82	28.87	38.4	35.4	35.4	Gohir.D10G207600.6	Dihydrolipoamide acetyltransferase, long form protein	Gossypium hirsutum	16
553	28.81	28.85	34.3	32.2	32.2	Gohir.A06G113200.2	Molecular chaperone Hsp40/DnaJ family protein	Gossypium hirsutum	17
554	28.8	28.91	65.2	63.1	63.1	Gohir.A04G073600.2	chloroplast RNA-binding protein 29	Gossypium hirsutum	58
555	28.77	28.8	45.2	45.2	44.9	Gohir.A04G125400.2	isocitrate dehydrogenase 1	Gossypium hirsutum	25
556	28.76	28.84	48.3	35.9	35.9	Gohir.A09G135400.1	Eukaryotic aspartyl protease family protein	Gossypium hirsutum	20
557	28.76	28.78	46.5	43.6	43.4	Gohir.D12G058900.1	3-dehydroquinate synthase, putative	Gossypium hirsutum	17
558	28.72	28.74	55.5	51.1	47.1	Gohir.A13G064200.1	Peptidase M20/M25/M40 family protein	Gossypium hirsutum	14
559	28.72	28.74	45.7	45.7	45.7	Gohir.A12G021900.1	GroES-like zinc-binding alcohol dehydrogenase family protein	Gossypium hirsutum	21
560	28.7	28.76	40.1	36.7	29.5	Gohir.D11G156300.1	glucose-6-phosphate dehydrogenase 1	Gossypium hirsutum	16
561	28.69	28.74	64.2	62.5	60.1	Gohir.D08G167700.1	CLP protease P4	Gossypium hirsutum	22
562	28.69	28.72	54.7	54.7	53	Gohir.D05G035000.1	oxophytodienoate-reductase 3	Gossypium hirsutum	15
563	28.67	28.72	27	17.9	16	Gohir.A08G207600.2	eukaryotic translation initiation factor 3A	Gossypium hirsutum	15
564	28.56	28.6	49.2	43.7	41.6	Gohir.A11G005800.1	protein phosphatase 2A subunit A2	Gossypium hirsutum	24
565	28.52	46.65	40.5	36.1	34.2	Gohir.A01G197100.2	villin 2	Gossypium hirsutum	30
566	28.51	28.52	64.7	60.6	60.3	Gohir.A11G060000.3	pyrimidin 4	Gossypium hirsutum	17
567	28.47	28.48	27.2	24.4	22.5	Gohir.A11G096600.2	P-loop containing nucleoside triphosphate hydrolases superfamily protein	Gossypium hirsutum	15
568	28.45	28.46	50.6	50.6	48.8	Gohir.D05G373000.1	sulfotransferase 16	Gossypium hirsutum	21
569	28.44	64.86	74.9	71.3	66.7	Gohir.D05G105900.1	chaperonin-60alpha	Gossypium hirsutum	84
570	28.42	28.52	40.9	39.5	38.2	Gohir.D13G110400.1	D-aminoacid aminotransferase-like PLP-dependent enzymes superfamily protein	Gossypium hirsutum	15
571	28.4	30.47	44.9	44	44	Gohir.A06G004500.1	hexokinase 3	Gossypium hirsutum	18
572	28.39	28.45	43.6	43.6	36.7	Gohir.A05G357100.1	NAD(P)-binding Rossmann-fold superfamily protein	Gossypium hirsutum	14
573	28.35	28.48	39.4	33.9	32.4	Gohir.D12G187900.1	Phosphoribulokinase / Uridine kinase family	Gossypium hirsutum	16
574	28.32	28.33	51.4	51.4	51.4	Gohir.D08G267800.1	Thioredoxin superfamily protein	Gossypium hirsutum	32
575	28.31	28.34	39.8	37.2	36	Gohir.D09G059100.1	isopropyl malate isomerase large subunit 1	Gossypium hirsutum	18
576	28.24	28.28	31.3	31.3	26.8	Gohir.D13G024700.1	cell elongation protein / DWARF1 / DIMINUTO (DIM)	Gossypium hirsutum	14
577	28.22	32.48	38.3	38.3	33.6	Gohir.D05G137300.1	heat shock protein 60-3A	Gossypium hirsutum	17
578	28.22	28.24	46.8	44.9	44.9	Gohir.A05G291400.2	Galactose oxidase/kelch repeat superfamily protein	Gossypium hirsutum	17
579	28.19	29.13	54.9	50.4	43.4	Gohir.D02G226200.1	ascorbate peroxidase 3	Gossypium hirsutum	17
580	28.14	28.23	35.5	26.3	24.6	Gohir.A11G260600.1	Prefoldin chaperone subunit family protein	Gossypium hirsutum	15
581	28.13	39.12	44	37.9	28.7	Gohir.D12G197100.1	TUDOR-SN protein 1	Gossypium hirsutum	22
582	28.13	31.51	45.9	45.7	45.7	Gohir.A11G040800.2	aldehyde dehydrogenase 10A8	Gossypium hirsutum	21
583	28.12	28.34	45.6	41	38.8	Gohir.A08G230800.1	Leucine-rich repeat (LRR) family protein	Gossypium hirsutum	18
584	28.07	28.1	42.1	40.4	38.2	Gohir.D08G163600.1	Ribosomal protein L1p/L10e family	Gossypium hirsutum	30
585	28.07	28.08	39.1	34.7	34.7	Gohir.D01G104300.2	Sugar isomerase (SIS) family protein	Gossypium hirsutum	16
586	28.05	63.15	56.4	54.6	52.5	Gohir.D09G082900.1	Heat shock protein 70 (Hsp 70) family protein	Gossypium hirsutum	57
587	28.03	28.09	63	54.8	51.6	Gohir.D01G221900.5	Late embryogenesis abundant protein, group 2	Gossypium hirsutum	17
588	27.98	28.44	25.1	23.1	22.3	Gohir.1Z091200.1	DNA GYRASE B2	Gossypium hirsutum	18
589	27.97	27.98	31.9	31.3	31.3	Gohir.D10G092700.1	U1 small nuclear ribonucleoprotein-70K	Gossypium hirsutum	15
590	27.93	27.97	54.3	51.6	48.1	Gohir.D10G112300.1		Gossypium hirsutum	15
591	27.93	27.96	45.8	43.9	36	Gohir.D02G172800.1	ubiquitin-specific protease 6	Gossypium hirsutum	18
592	27.92	28.25	39.1	33.6	28.6	Gohir.D11G285000.1	glucose-6-phosphate dehydrogenase 4	Gossypium hirsutum	15
593	27.91	27.94	23.9	21.3	18.7	Gohir.A06G108300.1	DNA topoisomerase, type IA, core	Gossypium hirsutum	15
594	27.9	27.96	46.8	46.3	45.5	Gohir.D04G046200.1	Domain of unknown function (DUF3598)	Gossypium hirsutum	21
595	27.89	27.93	25.8	21.3	16.2	Gohir.D06G104300.2	RNA recognition motif (RRM)-containing protein	Gossypium hirsutum	13
596	27.89	27.93	55	53.9	51.3	Gohir.D11G036100.1	Ribosomal protein S5 family protein	Gossypium hirsutum	20
597	27.88	27.91	44.7	40.8	38.3	Gohir.D04G078700.6	Flavin containing amine oxidoreductase family	Gossypium hirsutum	16
598	27.87	76.12	66.9	65.4	62.9	Gohir.D08G236300.1	Cobalamin-independent synthase family protein	Gossypium hirsutum	84
599	27.86	27.9	57.8	49.9	49.9	Gohir.D07G209500.1	GroES-like zinc-binding dehydrogenase family protein	Gossypium hirsutum	20
600	27.85	27.94	59.1	49.9	49.9	Gohir.D07G123300.1	4-(cytidine 5\'-phospho)-2-C-methyl-D-erithritol kinase	Gossypium hirsutum	18
601	27.85	27.88	56.1	52.8	47.5	Gohir.A13G042200.1		Gossypium hirsutum	25
602	27.82	27.89	31.6	28	20.5	Gohir.A01G019500.1	26S proteasome regulatory subunit S2 1A	Gossypium hirsutum	15
603	27.82	27.86	45.5	40.1	35.9	Gohir.A02G006900.1	ACT domain-containing small subunit of acetolactate synthase protein	Gossypium hirsutum	16
604	27.82	27.85	48.7	48.7	48.7	Gohir.A08G018900.1	Galactose mutarotase-like superfamily protein	Gossypium hirsutum	16
605	27.8	38.89	58.6	53.9	52.2	Gohir.A05G187500.1	Pseudouridine synthase/archaeosine transglycosylase-like family protein	Gossypium hirsutum	26
606	27.8	27.83	59	53.7	51.7	Gohir.A11G192700.5	RNA-binding (RRM/RBD/RNP motifs) family protein	Gossypium hirsutum	15
607	27.72	27.87	33.3	29.3	29.3	Gohir.D01G122900.1	carotenoid isomerase	Gossypium hirsutum	14
608	27.67	27.72	45.5	40.5	40.2	Gohir.D01G012800.1	glutamate tRNA synthetase	Gossypium hirsutum	18
609	27.67	27.7	34.2	31.9	31.9	Gohir.D11G250400.3	non-photochemical quenching 1	Gossypium hirsutum	19
610	27.65	27.71	43.1	40.1	36.3	Gohir.D04G015400.1	10-formyltetrahydrofolate synthetase	Gossypium hirsutum	20
611	27.65	27.67	58.8	58.8	58.8	Gohir.A03G045400.1	eukaryotic translation initiation factor 3G1	Gossypium hirsutum	21
612	27.64	47.99	45.4	41.6	41.5	Gohir.D12G080400.1	Zincin-like metalloproteases family protein	Gossypium hirsutum	34
613	27.64	27.7	48.8	44.3	44.3	Gohir.A08G078500.1	Plastid-lipid associated protein PAP / fibrillin family protein	Gossypium hirsutum	21
614	27.64	27.69	34.5	33	32.8	Gohir.A03G178100.1	aldehyde dehydrogenase 6B2	Gossypium hirsutum	17
615	27.56	27.58	55.9	51.9	46.4	Gohir.D09G101200.1	Nucleotidylyl transferase superfamily protein	Gossypium hirsutum	19
616	27.52	27.57	30.3	29.2	23.7	Gohir.D06G189000.1	FAD-binding Berberine family protein	Gossypium hirsutum	14
617	27.5	27.55	51.2	47.5	47.2	Gohir.D03G048900.2		Gossypium hirsutum	15
618	27.47	27.48	75.5	75	69.8	Gohir.D04G061500.1	dehydroascorbate reductase 2	Gossypium hirsutum	19
619	27.45	27.47	35.1	35.1	35.1	Gohir.A03G091600.1	Dihydroxyacetone kinase	Gossypium hirsutum	16
620	27.41	27.47	50.4	50.4	50.4	Gohir.D07G222500.1	voltage dependent anion channel 1	Gossypium hirsutum	26
621	27.4	27.43	36	30	26.5	Gohir.A03G030700.2	ABC transporter family protein	Gossypium hirsutum	13
622	27.4	27.42	62	62	59.2	Gohir.A12G243500.2	cinnamyl-alcohol dehydrogenase	Gossypium hirsutum	17
623	27.39	50.18	51.5	46.8	45.7	Gohir.D07G127600.1	sulfite reductase	Gossypium hirsutum	31
624	27.38	27.43	69.8	69.8	69.8	Gohir.D05G148100.3	N-terminal nucleophile aminohydrolases (Ntn hydrolases) superfamily protein	Gossypium hirsutum	25
625	27.38	27.4	40.1	37.6	35.3	Gohir.A07G146300.1	RNA 3\'-terminal phosphate cyclase/enolpyruvate transferase, alpha/beta	Gossypium hirsutum	22
626	27.34	27.37	26.6	24.8	24.7	Gohir.D02G095000.1	NmrA-like negative transcriptional regulator family protein	Gossypium hirsutum	20
627	27.33	27.39	43.6	37.9	35.9	Gohir.D01G037300.1	Tyrosyl-tRNA synthetase, class Ib, bacterial/mitochondrial	Gossypium hirsutum	17
628	27.33	27.36	43.5	41.1	38.8	Gohir.A02G008400.1	ribosomal protein L5 B	Gossypium hirsutum	16
629	27.32	27.37	82.7	82.1	78	Gohir.A01G164200.1	rotamase CYP 3	Gossypium hirsutum	45
630	27.28	27.48	37.8	29.3	27.3	Gohir.A13G187200.2	FTSH protease 4	Gossypium hirsutum	17
631	27.28	27.3	36.9	33	30.5	Gohir.A06G066400.1	chromatin protein family	Gossypium hirsutum	15
632	27.28	27.29	74.3	74.3	74.3	Gohir.D06G148600.1	20S proteasome alpha subunit E2	Gossypium hirsutum	16
633	27.27	27.32	32	26.3	24.5	Gohir.A10G126700.1	beta galactosidase 9	Gossypium hirsutum	15
634	27.25	27.29	37.1	37.1	30.9	Gohir.D02G010200.2	Eukaryotic translation initiation factor eIF2A family protein	Gossypium hirsutum	16
635	27.21	27.26	77.3	71.4	65.2	Gohir.D01G103100.1	gamma carbonic anhydrase 1	Gossypium hirsutum	25
636	27.21	27.23	58.9	55.5	55.5	Gohir.D13G238300.1	lactoylglutathione lyase family protein / glyoxalase I family protein	Gossypium hirsutum	19
637	27.19	27.22	55.6	48.6	48.6	Gohir.A10G206500.1	chorismate synthase, putative / 5-enolpyruvylshikimate-3-phosphate phospholyase, putative	Gossypium hirsutum	22
638	27.19	27.22	51.3	48.9	35.3	Gohir.A12G099200.1		Gossypium hirsutum	18
639	27.12	27.15	34.7	31	28.2	Gohir.D05G267700.1	pyridoxin (pyrodoxamine) 5\'-phosphate oxidase	Gossypium hirsutum	14
640	27.05	27.34	49.2	44.2	33.7	Gohir.D09G033700.1	glucose-6-phosphate dehydrogenase 6	Gossypium hirsutum	14
641	27.02	27.07	46	43.5	41	Gohir.A11G133900.1	NAD(P)-binding Rossmann-fold superfamily protein	Gossypium hirsutum	19
642	26.99	27.01	54.4	52.5	52.5	Gohir.D01G020500.1	cyclophilin 20-2	Gossypium hirsutum	34
643	26.98	27.02	43.4	43.4	40.5	Gohir.A13G031100.6	xylulose kinase-1	Gossypium hirsutum	15
644	26.98	27	33.1	28.4	27	Gohir.D06G018600.1	Subtilisin-like serine endopeptidase family protein	Gossypium hirsutum	19
645	26.96	27.04	52.8	43.8	43.8	Gohir.A05G182700.1	chloroplastic drought-induced stress protein of 32 kD	Gossypium hirsutum	28
646	26.95	26.97	41	41	41	Gohir.D08G264900.1	Insulinase (Peptidase family M16) protein	Gossypium hirsutum	25
647	26.93	26.95	70.6	62.4	62.4	Gohir.A03G022600.1		Gossypium hirsutum	26
648	26.92	32.42	25.5	20.5	15.9	Gohir.A12G112100.1	Tetratricopeptide repeat (TPR)-like superfamily protein	Gossypium hirsutum	16
649	26.9	26.93	34.7	29.5	29.5	Gohir.D06G088400.1	KH domain-containing protein	Gossypium hirsutum	21
650	26.89	55.18	43.2	39.2	37	Gohir.D05G371800.1	aconitase 3	Gossypium hirsutum	35
651	26.88	27.06	18.4	14.1	10.3	Gohir.A11G062500.1	GYF domain-containing protein	Gossypium hirsutum	13
652	26.87	27.45	49.9	47.4	45.2	Gohir.D12G246000.1	SPFH/Band 7/PHB domain-containing membrane-associated protein family	Gossypium hirsutum	16
653	26.83	26.89	33	24.1	24.1	Gohir.D11G233700.1	general control non-repressible 5	Gossypium hirsutum	14
654	26.82	26.84	35.4	32.4	28	Gohir.D09G080000.1	phospholipid:diacylglycerol acyltransferase	Gossypium hirsutum	14
655	26.81	37	51.1	47.3	46.6	Gohir.A05G142900.2	P-loop containing nucleoside triphosphate hydrolases superfamily protein	Gossypium hirsutum	38
656	26.8	26.82	69.6	53.3	53.3	Gohir.D05G178200.2	uridylyltransferase-related	Gossypium hirsutum	26
657	26.79	26.87	61.3	54.7	52.3	Gohir.D13G224200.1	Ribosomal protein L30/L7 family protein	Gossypium hirsutum	24
658	26.78	26.84	49.2	49.2	48.9	Gohir.D04G118600.1	diaminopimelate epimerase family protein	Gossypium hirsutum	22
659	26.76	82.78	51.3	42.7	39.4	Gohir.A07G081500.1		Gossypium hirsutum	49
660	26.76	26.77	45.8	45.8	43.8	Gohir.D04G160300.1	CLP protease proteolytic subunit 1	Gossypium hirsutum	22
661	26.75	26.94	46.8	45.5	45.3	Gohir.A04G101700.1	Aldolase-type TIM barrel family protein	Gossypium hirsutum	15
662	26.73	26.8	69.1	68.8	68.8	Gohir.D01G155200.2	N-terminal nucleophile aminohydrolases (Ntn hydrolases) superfamily protein	Gossypium hirsutum	25
663	26.7	26.82	35.6	32.4	29.8	Gohir.D06G169800.1	phospholipase C 2	Gossypium hirsutum	15
664	26.67	26.72	37.1	33.4	30.8	Gohir.D11G039400.1	homolog of nucleolar protein NOP56	Gossypium hirsutum	19
665	26.64	34.78	43.6	37.2	37.2	Gohir.D05G238200.1	PDI-like 1-1	Gossypium hirsutum	22
666	26.63	26.81	62	51.1	45.1	Gohir.A10G144500.1	Plant stearoyl-acyl-carrier-protein desaturase family protein	Gossypium hirsutum	29
667	26.52	26.54	31.6	31.1	31.1	Gohir.A12G008600.1	DEGP protease 2	Gossypium hirsutum	20
668	26.5	26.55	45.5	44.7	44.7	Gohir.D12G129900.1	thioredoxin family protein	Gossypium hirsutum	22
669	26.49	26.58	77.2	69.8	60.5	Gohir.D11G263700.1	Ribose 5-phosphate isomerase, type A protein	Gossypium hirsutum	30
670	26.47	26.5	55.7	50.4	50.4	Gohir.D04G134900.1	Ribosomal protein S4 (RPS4A) family protein	Gossypium hirsutum	20
671	26.46	26.58	93.2	93.2	92.5	Gohir.A09G103000.1	ATP synthase epsilon chain	Gossypium hirsutum	60
672	26.45	26.46	56.9	52.4	52.4	Gohir.D13G088300.1	Ribosomal protein L6 family	Gossypium hirsutum	27
673	26.4	26.52	52.3	51.1	48.5	Gohir.D06G093900.1	alpha/beta-Hydrolases superfamily protein	Gossypium hirsutum	16
674	26.4	26.45	39.2	37.6	35.7	Gohir.D11G319600.1	beta glucosidase 42	Gossypium hirsutum	14
675	26.39	26.82	53	53	44.4	Gohir.D11G274200.3	amidase 1	Gossypium hirsutum	18
676	26.39	26.48	42.9	40.7	40.7	Gohir.A03G150900.2	Transketolase family protein	Gossypium hirsutum	26
677	26.38	26.46	34	29.8	23.1	Gohir.D07G154000.1	Translation elongation factor EFG/EF2 protein	Gossypium hirsutum	13
678	26.37	54.54	73.4	62.3	56.2	Gohir.D11G182100.1	ferredoxin-NADP(+)-oxidoreductase 1	Gossypium hirsutum	75
679	26.36	26.44	33.4	29.9	28.8	Gohir.A12G210800.1	S-adenosyl-L-methionine-dependent methyltransferases superfamily protein	Gossypium hirsutum	14
680	26.31	26.43	45.8	43.4	40.6	Gohir.A08G244100.1	Zn-dependent exopeptidases superfamily protein	Gossypium hirsutum	18
681	26.28	26.29	61.8	58.1	58.1	Gohir.D09G150600.1	NAD(P)-binding Rossmann-fold superfamily protein	Gossypium hirsutum	25
682	26.25	28.27	37.3	36.2	36.2	Gohir.D05G256600.1	SKU5 similar 5	Gossypium hirsutum	22
683	26.25	26.51	36.9	35.9	35.7	Gohir.A12G211900.1		Gossypium hirsutum	17
684	26.23	26.24	29.9	27.5	24.4	Gohir.D11G199300.1	zeaxanthin epoxidase (ZEP) (ABA1)	Gossypium hirsutum	16
685	26.2	26.31	30.7	30.7	29	Gohir.D11G264800.1	zeta-carotene desaturase	Gossypium hirsutum	19
686	26.19	26.37	31.3	31	29.6	Gohir.D10G121800.2	Rhodanese/Cell cycle control phosphatase superfamily protein	Gossypium hirsutum	14
687	26.19	26.23	61.5	58.2	56	Gohir.D01G107500.1	Tic22-like family protein	Gossypium hirsutum	21
688	26.18	26.21	30.3	26.8	24.8	Gohir.D02G195100.1	beta-D-xylosidase 4	Gossypium hirsutum	17
689	26.17	26.21	55.4	48.6	44.2	Gohir.A08G017400.2	RNA-binding KH domain-containing protein	Gossypium hirsutum	13
690	26.15	26.27	37.2	36.1	31	Gohir.D12G086000.1	asparagine synthetase 3	Gossypium hirsutum	16
691	26.14	26.19	42.5	41.1	39.7	Gohir.A12G044800.1	Translation elongation factor EF1B, gamma chain	Gossypium hirsutum	22
692	26.1	26.1	57.6	51.2	50.8	Gohir.A10G238500.1	ferritin 4	Gossypium hirsutum	29
693	26.08	28.16	60.1	57.1	54.8	Gohir.D10G225100.2	UDP-XYL synthase 6	Gossypium hirsutum	17
694	26.08	26.08	37.9	35.8	35.8	Gohir.D01G044200.1	RNA-binding (RRM/RBD/RNP motifs) family protein	Gossypium hirsutum	18
695	26.05	26.26	41.8	40.4	33.6	Gohir.D03G143100.1	sorting nexin 2A	Gossypium hirsutum	15
696	26.03	26.18	37.3	33.9	27.7	Gohir.D05G077000.1	beta-galactosidase 8	Gossypium hirsutum	18
697	26	26.12	42.5	41.6	38.1	Gohir.A09G227600.2	MOS4-associated complex 3A	Gossypium hirsutum	21
698	26	26.05	50.6	43.9	43.9	Gohir.D13G011400.1	GHMP kinase family protein	Gossypium hirsutum	17
699	25.99	26.19	68	65.2	64.9	Gohir.A04G107500.1	glutamine synthase clone R1	Gossypium hirsutum	42
700	25.99	26.02	42.6	39.9	39.9	Gohir.D10G133500.1	NAD(P)-linked oxidoreductase superfamily protein	Gossypium hirsutum	18
701	25.98	26.06	46	37.5	35.8	Gohir.D06G143500.2	ornithine-delta-aminotransferase	Gossypium hirsutum	16
702	25.98	26.04	50.5	46.5	40.9	Gohir.D04G093100.1	Sucrose-6F-phosphate phosphohydrolase family protein	Gossypium hirsutum	15
703	25.94	26.12	18.7	16.7	11.4	Gohir.D01G086200.1	Insulinase (Peptidase family M16) family protein	Gossypium hirsutum	14
704	25.94	25.99	41.3	41.3	39.7	Gohir.D08G014000.1	phosphoglycerate/bisphosphoglycerate mutase family protein	Gossypium hirsutum	22
705	25.93	25.93	35.2	29.5	29.5	Gohir.D10G121200.1	T-complex protein 1 alpha subunit	Gossypium hirsutum	15
706	25.89	25.97	49.2	37.7	35	Gohir.A10G101600.1	Pentatricopeptide repeat (PPR) superfamily protein	Gossypium hirsutum	13
707	25.89	25.95	63.3	51.6	51.6	Gohir.D04G060900.4	prohibitin 2	Gossypium hirsutum	20
708	25.89	25.93	51.4	50.7	50.4	Gohir.D05G119800.1	Low PSII Accumulation 3	Gossypium hirsutum	17
709	25.87	46.8	37.6	33.1	30.1	Gohir.D09G020100.1	H(+)-ATPase 4	Gossypium hirsutum	26
710	25.86	25.95	35.6	28.6	24.3	Gohir.D11G276700.1	acyl-CoA binding protein 4	Gossypium hirsutum	14
711	25.86	25.94	46.3	45.6	45.6	Gohir.A04G040900.1	Class I glutamine amidotransferase-like superfamily protein	Gossypium hirsutum	18
712	25.85	25.91	56.4	56.4	56.4	Gohir.A07G063100.1	FKBP12 interacting protein 37	Gossypium hirsutum	15
713	25.82	26.1	61.1	61.1	61.1	Gohir.D10G111100.1	U2 small nuclear ribonucleoprotein A	Gossypium hirsutum	18
714	25.81	25.89	59.6	59.6	59.6	Gohir.A05G250800.2	RNA-binding (RRM/RBD/RNP motifs) family protein	Gossypium hirsutum	30
715	25.81	25.86	61.4	56.9	47.9	Gohir.A08G080300.2	Aldolase-type TIM barrel family protein	Gossypium hirsutum	24
716	25.81	25.83	28.4	28.4	26.7	Gohir.A10G001200.3	evolutionarily conserved C-terminal region 5	Gossypium hirsutum	17
717	25.75	25.81	24.8	20.8	20.1	Gohir.D12G276500.1	exocyst complex component sec10	Gossypium hirsutum	14
718	25.74	25.78	33.5	33.5	33.5	Gohir.D11G100700.1	UDP-Glycosyltransferase superfamily protein	Gossypium hirsutum	18
719	25.72	29.13	17.4	13.3	10.4	Gohir.D11G026200.1	G2484-1 protein	Gossypium hirsutum	16
720	25.69	25.78	34.2	31.8	31.8	Gohir.A06G115200.1	Actin-like ATPase superfamily protein	Gossypium hirsutum	15
721	25.66	25.74	31.9	31.5	28.5	Gohir.D11G002700.1	translocon at the outer membrane of chloroplasts 64-III	Gossypium hirsutum	16
722	25.65	25.74	35.4	32.2	28.2	Gohir.A06G192700.1	CTC-interacting domain 4	Gossypium hirsutum	13
723	25.65	25.69	64.5	60.2	52.8	Gohir.D08G231100.2	O-acetylserine (thiol) lyase (OAS-TL) isoform A1	Gossypium hirsutum	17
724	25.63	25.76	39.8	34	34	Gohir.D01G071100.2	microtubule-associated proteins 65-1	Gossypium hirsutum	18
725	25.61	25.66	70.2	66	64.1	Gohir.A07G092000.1	Oxidoreductase, zinc-binding dehydrogenase family protein	Gossypium hirsutum	25
726	25.59	25.63	69.5	59.8	56.4	Gohir.D05G034300.1	Ribosomal protein S3 family protein	Gossypium hirsutum	19
727	25.59	25.63	41.5	41.5	36.3	Gohir.D11G211900.2	branched-chain aminotransferase 3	Gossypium hirsutum	19
728	25.52	25.58	41.8	39.4	39.4	Gohir.A05G119300.4	NDH-dependent cyclic electron flow 1	Gossypium hirsutum	18
729	25.49	25.55	55.1	51	51	Gohir.D13G133200.3	ubiquitin family protein	Gossypium hirsutum	17
730	25.49	25.53	50.8	46.5	44	Gohir.A07G068700.1	gamma subunit of Mt ATP synthase	Gossypium hirsutum	15
731	25.48	25.55	28.7	24.8	23.2	Gohir.A13G154700.1	cytochrome P450, family 97, subfamily A, polypeptide 3	Gossypium hirsutum	13
732	25.45	25.54	35.3	29.8	28.8	Gohir.D05G027900.4	Arginyl-tRNA synthetase, class Ic	Gossypium hirsutum	14
733	25.4	43.69	31.5	27.5	20.8	Gohir.D10G202000.3	ubiquitin-specific protease 12	Gossypium hirsutum	21
734	25.4	25.49	33.3	31.5	27.4	Gohir.A11G004000.1	transducin family protein / WD-40 repeat family protein	Gossypium hirsutum	14
735	25.38	25.43	61.2	57.7	57.7	Gohir.A08G122000.1	rotamase CYP 4	Gossypium hirsutum	40
736	25.37	25.52	39.4	38.2	38.2	Gohir.D13G034200.1	thiamin biosynthesis protein, putative	Gossypium hirsutum	19
737	25.37	25.4	42.1	39.6	37.3	Gohir.A04G110000.1	alpha-galactosidase 1	Gossypium hirsutum	14
738	25.36	25.51	40.2	36.2	36	Gohir.D06G149800.3	aldehyde dehydrogenase 7B4	Gossypium hirsutum	15
739	25.33	38.12	69.6	66.8	58.1	Gohir.A09G137900.1	monodehydroascorbate reductase 1	Gossypium hirsutum	24
740	25.29	25.34	47.9	47.9	44.1	Gohir.D07G047000.1	GroES-like zinc-binding alcohol dehydrogenase family protein	Gossypium hirsutum	15
741	25.27	25.3	47.8	47.8	42.2	Gohir.A01G171400.1	geranylgeranyl reductase	Gossypium hirsutum	18
742	25.25	25.31	55	55	50.8	Gohir.D01G207200.1	Glutathione S-transferase family protein	Gossypium hirsutum	13
743	25.22	25.25	40.2	38.1	38.1	Gohir.A04G130600.1	ATP phosphoribosyl transferase 2	Gossypium hirsutum	15
744	25.21	25.55	27.2	27.2	25.6	Gohir.D10G016500.1	cysteine-rich RLK (RECEPTOR-like protein kinase) 25	Gossypium hirsutum	13
745	25.17	25.2	67.9	67.9	66	Gohir.D04G054800.1	Oxidoreductase, zinc-binding dehydrogenase family protein	Gossypium hirsutum	13
746	25.15	31.91	58.4	53.7	53.7	Gohir.D05G252900.1	2-oxoacid dehydrogenases acyltransferase family protein	Gossypium hirsutum	26
747	25.11	25.19	68.3	68.3	61.1	Gohir.A05G182400.1	plastocyanin 1	Gossypium hirsutum	70
748	25.05	25.13	54.8	54.8	54.8	Gohir.A11G180400.1	ATPase, F0 complex, subunit B/B\', bacterial/chloroplast	Gossypium hirsutum	37
749	25.04	67.47	56.8	54.2	53.9	Gohir.D08G124700.1	Heat shock protein 70 (Hsp 70) family protein	Gossypium hirsutum	68
750	25.04	25.1	30.6	26.5	25.7	Gohir.A06G070200.1	Class II aminoacyl-tRNA and biotin synthetases superfamily protein	Gossypium hirsutum	15
751	25.04	25.09	27.2	25	22.6	Gohir.D05G130800.1	PDI-like 1-6	Gossypium hirsutum	14
752	24.96	25.1	28.1	24.1	20.6	Gohir.D08G141200.6	DOMAIN OF UNKNOWN FUNCTION 724 7	Gossypium hirsutum	12
753	24.95	24.97	42.8	41.3	41.3	Gohir.D09G096900.1	P-loop containing nucleoside triphosphate hydrolases superfamily protein	Gossypium hirsutum	16
754	24.93	28.23	54.1	48.2	48.2	Gohir.A07G077200.1	pfkB-like carbohydrate kinase family protein	Gossypium hirsutum	15
755	24.9	34.96	65.4	65.4	65.4	Gohir.D07G016100.1	chaperonin 20	Gossypium hirsutum	45
756	24.87	24.89	55.9	52.9	49.6	Gohir.D11G152600.1	photosystem I light harvesting complex gene 3	Gossypium hirsutum	35
757	24.83	24.96	55.8	44.2	35.6	Gohir.A12G079000.2	Tropomyosin-related	Gossypium hirsutum	16
758	24.79	24.81	74.7	72.6	67.8	Gohir.D01G192800.2	ubiquitin E2 variant 1D-4	Gossypium hirsutum	17
759	24.72	24.75	52.3	48.2	48.2	Gohir.A02G137700.1	cinnamyl alcohol dehydrogenase 9	Gossypium hirsutum	19
760	24.69	24.73	66	62.9	62.9	Gohir.A12G243400.1	Ribosomal protein L6 family	Gossypium hirsutum	17
761	24.68	24.7	60.7	60.7	59	Gohir.A08G053600.1	Mog1/PsbP/DUF1795-like photosystem II reaction center PsbP family protein	Gossypium hirsutum	21
762	24.68	24.69	44.9	44.9	44.9	Gohir.D10G060900.3	glyoxylate reductase 2	Gossypium hirsutum	15
763	24.66	26.81	48.2	46.1	41.6	Gohir.D02G012000.1	calreticulin 3	Gossypium hirsutum	14
764	24.65	24.9	38.9	38.9	37.8	Gohir.D02G100100.1	acyl activating enzyme 1	Gossypium hirsutum	15
765	24.64	72.71	70.9	68.8	68.8	Gohir.D05G096900.1	heat shock cognate protein 70-1	Gossypium hirsutum	125
766	24.64	24.7	56.8	53.7	53.3	Gohir.A05G000500.1	purin-rich alpha 1	Gossypium hirsutum	15
767	24.61	24.68	34.6	30.3	30.3	Gohir.D11G110800.1	ABC transporter 1	Gossypium hirsutum	14
768	24.61	24.63	60.2	54.2	51	Gohir.D05G300200.1	PsbP-like protein 1	Gossypium hirsutum	24
769	24.57	24.7	34.8	29.6	27.9	Gohir.A07G108500.1	cyclophilin71	Gossypium hirsutum	12
770	24.57	24.61	72.5	63.5	63.5	Gohir.A05G195200.1		Gossypium hirsutum	21
771	24.55	24.57	45.1	45.1	36.5	Gohir.A06G057300.1	FAD/NAD(P)-binding oxidoreductase	Gossypium hirsutum	12
772	24.53	24.6	67.2	64.4	57.2	Gohir.A03G168800.1	ankyrin repeat-containing protein 2	Gossypium hirsutum	23
773	24.5	26.61	36	36	36	Gohir.A06G148800.1	SKU5 similar 4	Gossypium hirsutum	20
774	24.49	24.54	36.6	31.5	29.3	Gohir.D05G122900.1	DEAD-box protein abstrakt, putative	Gossypium hirsutum	13
775	24.44	24.5	52	51.7	51.7	Gohir.D08G116100.1	30S ribosomal protein, putative	Gossypium hirsutum	18
776	24.44	24.48	26.8	25.2	22.5	Gohir.A08G067500.1	FZO-like	Gossypium hirsutum	12
777	24.43	24.44	40.4	40.4	38.5	Gohir.D07G051300.1	magnesium-protoporphyrin IX methyltransferase	Gossypium hirsutum	18
778	24.42	27.16	31.2	26.9	20.3	Gohir.D08G054200.1	BRI1 suppressor 1 (BSU1)-like 1	Gossypium hirsutum	14
779	24.42	24.43	31.5	31.5	29.6	Gohir.D08G063500.2	ADP/ATP carrier 2	Gossypium hirsutum	20
780	24.39	24.48	44.8	37.8	33.7	Gohir.A05G383600.1	Thiamin diphosphate-binding fold (THDP-binding) superfamily protein	Gossypium hirsutum	15
781	24.38	24.49	35	30.5	22.7	Gohir.D05G218800.1	Glutamyl-tRNA reductase family protein	Gossypium hirsutum	12
782	24.37	24.41	43	40.5	40.5	Gohir.D02G230700.1	NAD(P)-binding Rossmann-fold superfamily protein	Gossypium hirsutum	16
783	24.36	24.51	22.6	20.4	18.5	Gohir.D09G250000.2	splicing factor-related	Gossypium hirsutum	16
784	24.34	24.35	63.9	56	56	Gohir.D09G149000.1	uracil phosphoribosyltransferase	Gossypium hirsutum	14
785	24.31	26.68	68.5	64.9	57.6	Gohir.A05G304900.1	voltage dependent anion channel 1	Gossypium hirsutum	21
786	24.3	24.35	24.3	21.8	18.3	Gohir.D03G119400.4		Gossypium hirsutum	13
787	24.27	24.28	31.8	28	26.1	Gohir.A11G192100.1	accelerated cell death 2 (ACD2)	Gossypium hirsutum	19
788	24.26	24.27	49.1	48.5	48.5	Gohir.A10G141800.1	plastid transcriptionally active 4	Gossypium hirsutum	35
789	24.25	35.4	33.1	29.3	27.3	Gohir.D06G103200.1	casein lytic proteinase B4	Gossypium hirsutum	24
790	24.24	24.26	54.2	52.4	52.2	Gohir.A08G012700.1	NAD(P)-binding Rossmann-fold superfamily protein	Gossypium hirsutum	22
791	24.23	24.27	44.2	43.6	41.8	Gohir.D03G132900.1	Glyceraldehyde-3-phosphate dehydrogenase-like family protein	Gossypium hirsutum	13
792	24.22	24.3	44.5	41.2	37.8	Gohir.D05G032600.1	myristoyl-CoA:protein N-myristoyltransferase	Gossypium hirsutum	14
793	24.2	24.27	45.6	43.5	40.2	Gohir.D08G199900.2	AMP-dependent synthetase and ligase family protein	Gossypium hirsutum	12
794	24.18	62.39	78.3	75.6	68.1	Gohir.A01G105000.1	catalase 2	Gossypium hirsutum	139
795	24.15	24.25	49.3	39.1	35.7	Gohir.A08G051500.3	Pleckstrin homology (PH) domain-containing protein	Gossypium hirsutum	12
796	24.15	24.18	32.9	32.2	32.2	Gohir.D03G117800.5	thiaminC	Gossypium hirsutum	14
797	24.14	24.14	52.4	48.6	48.6	Gohir.D02G018000.2	Nucleic acid-binding proteins superfamily	Gossypium hirsutum	19
798	24.12	24.13	42	39.7	39.7	Gohir.D09G061800.3	eukaryotic translation initiation factor 2 gamma subunit	Gossypium hirsutum	16
799	24.11	28.13	66.5	62.6	62.6	Gohir.D06G036000.1	general regulatory factor 11	Gossypium hirsutum	22
800	24.11	24.15	54.3	54.3	54.3	Gohir.D07G092000.1	RNA-binding (RRM/RBD/RNP motifs) family protein	Gossypium hirsutum	23
801	24.11	24.11	77.7	71.7	71.7	Gohir.D04G125700.1	Adenine nucleotide alpha hydrolases-like superfamily protein	Gossypium hirsutum	25
802	24.09	24.22	34.2	30.5	27.9	Gohir.D02G098400.2	Calcium-dependent lipid-binding (CaLB domain) family protein	Gossypium hirsutum	11
803	24.09	24.17	38.1	34.7	30.7	Gohir.D12G274700.1	peroxin 14	Gossypium hirsutum	16
804	24.07	24.11	16.5	13.7	13.7	Gohir.D12G108900.1	K+ efflux antiporter 2	Gossypium hirsutum	15
805	24.06	24.07	46.5	45.4	40.5	Gohir.D03G142800.1	catalytics;transferases;[acyl-carrier-protein] S-malonyltransferases;binding	Gossypium hirsutum	16
806	24.05	24.39	43	41.2	39.8	Gohir.D10G122100.1	Transducin/WD40 repeat-like superfamily protein	Gossypium hirsutum	13
807	24.04	24.12	50.4	50	47	Gohir.A09G218400.1	Ribosomal protein S3Ae	Gossypium hirsutum	23
808	24.01	39.08	28.1	24.8	20.5	Gohir.D11G168300.2	DegP protease 7	Gossypium hirsutum	20
809	24.01	24.1	61.3	57.1	57.1	Gohir.D09G179200.1	HSP20-like chaperones superfamily protein	Gossypium hirsutum	22
810	24.01	24.09	23.9	15.2	12.8	Gohir.A12G172400.1	nuclear matrix constituent protein-related	Gossypium hirsutum	12
811	24	24	50.7	50.7	50.7	Gohir.D10G040400.1	urease accessory protein G	Gossypium hirsutum	13
812	24	24	40.3	38.5	38.5	Gohir.A04G131200.1	regulatory particle non-ATPase 10	Gossypium hirsutum	18
813	23.98	24.03	67.3	67.3	58.9	Gohir.D01G117900.1	ATP synthase D chain, mitochondrial	Gossypium hirsutum	15
814	23.96	24	48.1	39.3	36.1	Gohir.D09G036000.1	uridine kinase/uracil phosphoribosyltransferase 1	Gossypium hirsutum	12
815	23.95	24.07	46.4	45.7	45.3	Gohir.D12G074800.1	voltage dependent anion channel 2	Gossypium hirsutum	13
816	23.95	23.95	28.7	27	27	Gohir.D08G247600.1	high chlorophyll fluorescent 109	Gossypium hirsutum	12
817	23.93	24.02	35	32.2	30.7	Gohir.A08G178100.4	Glucose-methanol-choline (GMC) oxidoreductase family protein	Gossypium hirsutum	14
818	23.89	23.96	33.6	31	26.7	Gohir.A10G216000.1	methionyl-tRNA synthetase / methionine--tRNA ligase / MetRS (cpMetRS)	Gossypium hirsutum	16
819	23.85	23.89	53.4	50	50	Gohir.D03G148700.1	Mitochondrial substrate carrier family protein	Gossypium hirsutum	23
820	23.83	23.96	23.5	19.7	13.5	Gohir.A12G131700.1	AAA-type ATPase family protein	Gossypium hirsutum	11
821	23.82	23.86	46	43	42.7	Gohir.D06G178900.1	zinc ion binding	Gossypium hirsutum	13
822	23.81	23.88	46.5	35.8	30.6	Gohir.D01G109400.1	Leucine-rich repeat (LRR) family protein	Gossypium hirsutum	15
823	23.79	23.89	25.6	20.5	18.9	Gohir.D08G099600.1	Raffinose synthase family protein	Gossypium hirsutum	13
824	23.77	23.85	30.9	26.9	25.2	Gohir.D04G181700.1	urease	Gossypium hirsutum	14
825	23.71	23.78	41.8	35.9	34.5	Gohir.D04G011400.1	Protein kinase superfamily protein	Gossypium hirsutum	13
826	23.7	23.77	50.6	50.6	44.1	Gohir.D04G038000.1	vacuolar ATP synthase subunit D (VATD) / V-ATPase D subunit / vacuolar proton pump D subunit (VATPD)	Gossypium hirsutum	17
827	23.66	23.68	33.9	30.6	29.1	Gohir.D04G043400.1	serine carboxypeptidase-like 25	Gossypium hirsutum	13
828	23.63	23.65	54.2	53.7	53.7	Gohir.A13G023000.1	chloroplast ribosomal protein S4	Gossypium hirsutum	21
829	23.62	23.65	49.7	46.3	43.9	Gohir.D08G119300.1	potassium channel beta subunit 1	Gossypium hirsutum	17
830	23.59	23.7	20.1	19.2	17.9	Gohir.D13G109400.1	transcription regulator NOT2/NOT3/NOT5 family protein	Gossypium hirsutum	12
831	23.59	23.63	28.4	25.5	22.4	Gohir.A03G092200.1	receptor-like kinase 1	Gossypium hirsutum	14
832	23.58	24.62	31.6	27.2	22.9	Gohir.D13G099600.2	TCP-1/cpn60 chaperonin family protein	Gossypium hirsutum	15
833	23.57	27.64	43.6	43.6	43.6	Gohir.D07G004100.1	ATP-dependent caseinolytic (Clp) protease/crotonase family protein	Gossypium hirsutum	15
834	23.55	28.29	61.2	61.2	61.2	Gohir.A08G195700.3	ascorbate peroxidase 1	Gossypium hirsutum	48
835	23.54	23.64	57.6	51.9	48.1	Gohir.D04G097600.1	alpha/beta-Hydrolases superfamily protein	Gossypium hirsutum	12
836	23.54	23.57	47.3	47	42.5	Gohir.D02G191000.1		Gossypium hirsutum	15
837	23.54	23.55	29.2	29.2	29.2	Gohir.D08G208600.1	translocase inner membrane subunit 44-2	Gossypium hirsutum	13
838	23.5	23.52	49.8	49.2	49.2	Gohir.D10G147000.1	Ribosomal protein S4	Gossypium hirsutum	14
839	23.48	23.49	46.9	46.9	46.9	Gohir.D13G164200.1	Ribosomal protein L3 family protein	Gossypium hirsutum	21
840	23.47	23.61	51.7	47.2	45.8	Gohir.D08G195100.1	leucoanthocyanidin dioxygenase	Gossypium hirsutum	12
841	23.47	23.54	34.4	26.6	23.5	Gohir.D05G226500.1	Seryl-tRNA synthetase	Gossypium hirsutum	15
842	23.45	23.48	35.4	35.4	33.3	Gohir.D04G006100.1	lactate/malate dehydrogenase family protein	Gossypium hirsutum	22
843	23.43	23.53	47	44.9	44.9	Gohir.D01G181400.1	Peptidase M20/M25/M40 family protein	Gossypium hirsutum	12
844	23.43	23.51	32	23.6	22.6	Gohir.A09G005200.6	glucose-inhibited division family A protein	Gossypium hirsutum	12
845	23.41	23.47	39.3	33.3	30.6	Gohir.D08G025300.1	evolutionarily conserved C-terminal region 2	Gossypium hirsutum	18
846	23.38	23.47	27.1	12.9	12.3	Gohir.A05G076900.1	Structural maintenance of chromosomes (SMC) family protein	Gossypium hirsutum	12
847	23.37	23.39	52.1	52.1	52.1	Gohir.D05G319000.1	FAD/NAD(P)-binding oxidoreductase	Gossypium hirsutum	18
848	23.36	25.42	63.8	63.2	62.9	Gohir.A07G198400.1	Oxidoreductase, zinc-binding dehydrogenase family protein	Gossypium hirsutum	15
849	23.36	23.39	44.8	37.5	37.5	Gohir.D07G062400.1	porphyromonas-type peptidyl-arginine deiminase family protein	Gossypium hirsutum	18
850	23.33	23.35	60.8	53.8	53.8	Gohir.A07G179800.1	Thioredoxin superfamily protein	Gossypium hirsutum	15
851	23.3	43.41	31.6	29.3	26	Gohir.A10G049700.1	autoinhibited H(+)-ATPase isoform 10	Gossypium hirsutum	23
852	23.29	29.37	53.6	45.2	45.2	Gohir.D07G070700.1	malate dehydrogenase	Gossypium hirsutum	21
853	23.26	23.34	40.7	33.6	33.6	Gohir.A07G076300.1	formyltransferase, putative	Gossypium hirsutum	12
854	23.24	23.29	29.2	23.4	21.9	Gohir.D13G090800.1	FMN-linked oxidoreductases superfamily protein	Gossypium hirsutum	12
855	23.24	23.27	26.1	23.3	23.3	Gohir.D05G153200.2	Kinase-related protein of unknown function (DUF1296)	Gossypium hirsutum	14
856	23.24	23.26	96	91.3	91.3	Gohir.D13G225600.1	calmodulin 5	Gossypium hirsutum	40
857	23.21	23.31	23.4	22.3	21.2	Gohir.A06G168100.1	FAD-dependent oxidoreductase family protein	Gossypium hirsutum	16
858	23.18	34.3	43.2	42.1	40.9	Gohir.D10G087200.1	Isocitrate/isopropylmalate dehydrogenase family protein	Gossypium hirsutum	20
859	23.18	33.05	38	37	34.3	Gohir.D01G139500.1	DYNAMIN-like 1C	Gossypium hirsutum	19
860	23.18	23.24	21.9	13.9	11.5	Gohir.A08G082000.1	Transducin/WD40 repeat-like superfamily protein	Gossypium hirsutum	12
861	23.18	23.22	64.2	51.7	47.5	Gohir.A05G334700.1	vacuolar ATP synthase subunit C (VATC) / V-ATPase C subunit / vacuolar proton pump C subunit (DET3)	Gossypium hirsutum	14
862	23.17	23.23	68	68	68	Gohir.D02G164700.1	MLP-like protein 423	Gossypium hirsutum	20
863	23.15	23.2	62.8	62.8	59.3	Gohir.A05G346600.1		Gossypium hirsutum	23
864	23.14	31.37	21.8	19.4	18	Gohir.A08G141300.1	transducin family protein / WD-40 repeat family protein	Gossypium hirsutum	18
865	23.14	23.21	56	56	53.6	Gohir.D05G250600.1	light harvesting complex of photosystem II 5	Gossypium hirsutum	19
866	23.13	23.19	35.5	31.5	28.7	Gohir.D05G135900.4	Protein phosphatase 2A, regulatory subunit PR55	Gossypium hirsutum	13
867	23.12	23.15	36.1	28.8	28.8	Gohir.D08G066800.1	Tetratricopeptide repeat (TPR)-like superfamily protein	Gossypium hirsutum	17
868	23.11	23.21	55.5	46.8	41.2	Gohir.A09G077900.1	NAD(P)-binding Rossmann-fold superfamily protein	Gossypium hirsutum	14
869	23.02	36.31	41.6	36.2	36	Gohir.D05G303000.1	anthranilate synthase alpha subunit 1	Gossypium hirsutum	21
870	23.02	23.05	59.4	56.8	41.5	Gohir.A12G188900.1	Translation elongation factor EF1B/ribosomal protein S6 family protein	Gossypium hirsutum	18
871	23.02	23.05	81.8	75.5	74.8	Gohir.D07G074600.1	eukaryotic elongation factor 5A-1	Gossypium hirsutum	16
872	23.02	23.04	11.5	8.9	8.9	Gohir.A05G344300.2	Tudor/PWWP/MBT superfamily protein	Gossypium hirsutum	13
873	23.01	23.1	75.9	61	61	Gohir.D05G005600.1	Haloacid dehalogenase-like hydrolase (HAD) superfamily protein	Gossypium hirsutum	16
874	22.98	23.05	34.6	30.9	22.7	Gohir.A06G123600.1	NAD(P)H dehydrogenase B2	Gossypium hirsutum	11
875	22.98	23.01	28.3	24.2	20.9	Gohir.D12G149300.1	Copper amine oxidase family protein	Gossypium hirsutum	11
876	22.96	23	43.8	43.8	43.8	Gohir.D10G163700.1		Gossypium hirsutum	14
877	22.94	22.97	49.4	49.1	44.1	Gohir.A05G411000.1	SERINE CARBOXYPEPTIDASE-LIKE 49	Gossypium hirsutum	13
878	22.9	22.96	51.1	49.4	46	Gohir.D08G230200.1	glutamate dehydrogenase 3	Gossypium hirsutum	17
879	22.87	26.9	31.4	28.9	25	Gohir.A05G037100.1	pectin methylesterase 3	Gossypium hirsutum	23
880	22.86	22.88	32	30.2	28.7	Gohir.A06G205600.1	fumarylacetoacetase, putative	Gossypium hirsutum	16
881	22.85	22.86	66	62.3	62.3	Gohir.D07G071100.1	Ribosomal protein S7e family protein	Gossypium hirsutum	25
882	22.84	22.89	33.3	28.9	28.9	Gohir.D07G170900.1	Aldolase-type TIM barrel family protein	Gossypium hirsutum	12
883	22.83	22.89	41.9	40.7	38.1	Gohir.A12G041600.1		Gossypium hirsutum	13
884	22.83	22.89	31.8	31.8	31.8	Gohir.D10G003400.1		Gossypium hirsutum	15
885	22.82	22.85	50.3	46.5	30.8	Gohir.A02G122200.2	NUP50 (Nucleoporin 50 kDa) protein	Gossypium hirsutum	15
886	22.81	22.87	13.7	11.5	10.6	Gohir.D10G193900.1	protein kinases;ubiquitin-protein ligases	Gossypium hirsutum	13
887	22.8	22.82	53.4	50.4	47.7	Gohir.A01G215800.1	syntaxin of plants 71	Gossypium hirsutum	14
888	22.79	22.84	71.3	67.3	67.3	Gohir.D01G127500.1	Ribosomal protein S11 family protein	Gossypium hirsutum	24
889	22.77	22.81	36.3	33	33	Gohir.A08G227600.1	HXXXD-type acyl-transferase family protein	Gossypium hirsutum	14
890	22.76	22.83	38.9	34.5	34.5	Gohir.D09G238600.1	2-oxoacid dehydrogenases acyltransferase family protein	Gossypium hirsutum	13
891	22.76	22.78	33.7	32.1	29	Gohir.D09G012600.7	RNA-binding KH domain-containing protein	Gossypium hirsutum	11
892	22.76	22.78	40.5	40.5	38.7	Gohir.A09G148800.1	isocitrate dehydrogenase V	Gossypium hirsutum	18
893	22.75	22.86	52.4	51.9	43.3	Gohir.D08G198400.1	UDP-D-glucose/UDP-D-galactose 4-epimerase 1	Gossypium hirsutum	13
894	22.74	22.76	36.4	35	33.3	Gohir.D04G089500.1	Aha1 domain-containing protein	Gossypium hirsutum	15
895	22.73	54.7	67.1	64.8	62.8	Gohir.D02G208500.1	poly(A) binding protein 8	Gossypium hirsutum	57
896	22.73	22.74	57.6	57.2	53.6	Gohir.A05G132700.1	myo-inositol oxygenase 1	Gossypium hirsutum	15
897	22.72	22.82	34.8	32.9	31	Gohir.D09G186600.2	glutamate-cysteine ligase	Gossypium hirsutum	19
898	22.68	22.7	21.7	16.1	15.9	Gohir.A07G028700.1	ATPase, F0 complex, subunit B/B\', bacterial/chloroplast	Gossypium hirsutum	19
899	22.65	22.7	29.3	22.6	20	Gohir.D02G171500.1	Endosomal targeting BRO1-like domain-containing protein	Gossypium hirsutum	13
900	22.64	22.67	29.4	28.2	28.2	Gohir.D13G002500.1	lycopene cyclase	Gossypium hirsutum	14
901	22.6	22.8	19.2	14.9	12.8	Gohir.D10G219000.2	Cleavage and polyadenylation specificity factor (CPSF) A subunit protein	Gossypium hirsutum	11
902	22.6	22.64	42.3	42.3	37.8	Gohir.D06G106100.1	HOPW1-1-interacting 2	Gossypium hirsutum	11
903	22.59	22.64	45.8	45.8	45.8	Gohir.D12G019400.2	Tetratricopeptide repeat (TPR)-like superfamily protein	Gossypium hirsutum	26
904	22.57	26.7	65.7	65.7	65.7	Gohir.A11G183200.1	gamma carbonic anhydrase 1	Gossypium hirsutum	24
905	22.57	23.69	31.3	31.1	28	Gohir.A05G047400.2	tocopherol cyclase, chloroplast / vitamin E deficient 1 (VTE1) / sucrose export defective 1 (SXD1)	Gossypium hirsutum	16
906	22.54	22.64	26	21.2	16.1	Gohir.A09G152300.1	Leucine-rich repeat protein kinase family protein	Gossypium hirsutum	11
907	22.54	22.58	70.1	70.1	65.3	Gohir.D05G181200.1		Gossypium hirsutum	23
908	22.49	22.58	41.2	41.2	39.6	Gohir.D09G091300.1	HOPW1-1-interacting 1	Gossypium hirsutum	15
909	22.49	22.51	51	48.3	43.8	Gohir.D07G148900.1	NAD(P)-binding Rossmann-fold superfamily protein	Gossypium hirsutum	12
910	22.48	22.54	56.9	45.8	45.8	Gohir.D05G119200.1	12-oxophytodienoate reductase 2	Gossypium hirsutum	14
911	22.48	22.52	41.4	37.7	35.3	Gohir.A12G033600.1	Sec1/munc18-like (SM) proteins superfamily	Gossypium hirsutum	15
912	22.47	22.61	13.9	8.7	6.3	Gohir.D12G251500.1	NADH-dependent glutamate synthase 1	Gossypium hirsutum	11
913	22.47	22.51	66.1	66.1	63.6	Gohir.D05G012300.1	Molybdenum cofactor sulfurase family protein	Gossypium hirsutum	15
914	22.45	22.48	33	25.6	25.6	Gohir.D11G225200.2		Gossypium hirsutum	12
915	22.44	22.46	41.5	38.4	32.2	Gohir.D02G018600.1		Gossypium hirsutum	13
916	22.42	22.49	59.4	58.8	55	Gohir.D09G042900.1	NAD(P)-binding Rossmann-fold superfamily protein	Gossypium hirsutum	16
917	22.41	22.44	42.3	42.3	42.3	Gohir.D07G061400.1	calcium sensing receptor	Gossypium hirsutum	16
918	22.39	22.4	24.2	20.8	19.8	Gohir.D12G247700.6		Gossypium hirsutum	11
919	22.36	22.44	35.6	31.6	26.7	Gohir.A08G179500.1	P-loop containing nucleoside triphosphate hydrolases superfamily protein	Gossypium hirsutum	14
920	22.36	22.42	36.8	36.5	33.6	Gohir.A05G192600.1	ornithine carbamoyltransferase	Gossypium hirsutum	20
921	22.35	22.4	51.7	51.7	47.2	Gohir.D07G189700.1	Ribosomal protein L18ae/LX family protein	Gossypium hirsutum	20
922	22.32	24.51	19.1	14.8	13.7	Gohir.D12G046700.1	Protein kinase superfamily protein with octicosapeptide/Phox/Bem1p domain	Gossypium hirsutum	13
923	22.32	22.38	63.9	53.1	47.7	Gohir.A07G096200.3	RNA-binding (RRM/RBD/RNP motifs) family protein	Gossypium hirsutum	16
924	22.32	22.37	24.9	16.3	14	Gohir.D05G388900.1	ATP binding;valine-tRNA ligases;aminoacyl-tRNA ligases;nucleotide binding;ATP binding;aminoacyl-tRNA ligases	Gossypium hirsutum	12
925	22.31	22.37	45.3	45.3	45.3	Gohir.A05G271600.1	Oxidoreductase family protein	Gossypium hirsutum	14
926	22.3	22.34	27.3	24.5	23.5	Gohir.D05G279200.1	Protein kinase family protein with ARM repeat domain	Gossypium hirsutum	11
927	22.3	22.32	64.8	61.3	60.6	Gohir.D10G086600.1	Ribosomal S17 family protein	Gossypium hirsutum	16
928	22.29	22.3	45.5	44.2	39.9	Gohir.A11G031800.2	NADPH-dependent thioredoxin reductase A	Gossypium hirsutum	13
929	22.27	38.75	54.4	50.9	50.9	Gohir.A08G215200.1	NAD(P)-linked oxidoreductase superfamily protein	Gossypium hirsutum	25
930	22.25	27.41	41.6	38.3	33.3	Gohir.D11G147200.2	rotamase FKBP 1	Gossypium hirsutum	14
931	22.23	22.31	57.5	47.6	47.6	Gohir.D09G156400.1	Thioredoxin superfamily protein	Gossypium hirsutum	15
932	22.23	22.28	23.4	22.3	17.9	Gohir.D05G191300.1	Chaperone DnaJ-domain superfamily protein	Gossypium hirsutum	11
933	22.21	22.29	19	14.4	13.1	Gohir.A07G074600.2	Methyltransferase MT-A70 family protein	Gossypium hirsutum	11
934	22.21	22.22	47.1	47.1	43.3	Gohir.D07G232500.1	alpha-soluble NSF attachment protein 2	Gossypium hirsutum	13
935	22.19	22.21	26.8	22.2	19.9	Gohir.D02G163000.2	splicing factor PWI domain-containing protein / RNA recognition motif (RRM)-containing protein	Gossypium hirsutum	13
936	22.19	22.2	55.9	55.9	55.9	Gohir.D02G073900.1	thioredoxin M-type 4	Gossypium hirsutum	21
937	22.18	22.26	55.4	50	47	Gohir.D02G224500.1	XAP5 family protein	Gossypium hirsutum	12
938	22.14	22.72	25.8	17.6	14.5	Gohir.D09G020000.2	Phosphoglycerate mutase-like family protein	Gossypium hirsutum	11
939	22.14	22.18	41.1	39.1	37.4	Gohir.D08G034200.2	aspartic proteinase A1	Gossypium hirsutum	17
940	22.13	22.16	30.6	29.2	29.2	Gohir.D08G227400.1	MIRO-related GTP-ase 1	Gossypium hirsutum	12
941	22.12	22.19	36.4	30.3	30.3	Gohir.D11G120400.1	tetratricopeptide repeat (TPR)-containing protein	Gossypium hirsutum	12
942	22.11	22.19	34.9	31.9	29.8	Gohir.D10G078000.1	Signal recognition particle, SRP54 subunit protein	Gossypium hirsutum	13
943	22.1	22.11	29.4	29.4	29.4	Gohir.D04G170400.1	ubiquitin family protein	Gossypium hirsutum	12
944	22.09	22.1	43.8	34.9	34.9	Gohir.D01G216400.1	metallopeptidase M24 family protein	Gossypium hirsutum	14
945	22.08	57.52	73	73	70.8	Gohir.A06G149200.1	Glycine cleavage T-protein family	Gossypium hirsutum	78
946	22.07	22.23	40.8	37.7	33.4	Gohir.D10G092000.1	RNA binding;GTP binding	Gossypium hirsutum	12
947	22.06	24.06	24.9	22.8	22.8	Gohir.D03G107700.1	Glycosyl hydrolases family 32 protein	Gossypium hirsutum	14
948	22.05	24.2	29.4	20.7	19.9	Gohir.A07G069000.1	heat shock protein 101	Gossypium hirsutum	14
949	22.05	22.05	37.8	32.7	32.7	Gohir.D05G192400.1	purple acid phosphatase 12	Gossypium hirsutum	14
950	22.05	22.05	47.1	43	43	Gohir.D11G189800.1	Galactose mutarotase-like superfamily protein	Gossypium hirsutum	19
951	22.05	22.05	41.5	37.5	37.5	Gohir.D03G160700.1	Aldolase superfamily protein	Gossypium hirsutum	11
952	22.03	22.04	41.4	39.4	39.4	Gohir.D02G204800.2	Transducin/WD40 repeat-like superfamily protein	Gossypium hirsutum	11
953	22.02	22.11	28.3	22.9	20.1	Gohir.A11G182300.1		Gossypium hirsutum	11
954	22.02	22.06	46.4	44.1	44.1	Gohir.D12G104200.2	methionine aminopeptidase 1A	Gossypium hirsutum	12
955	22.02	22.02	39.9	37	37	Gohir.A10G103100.4	peptide deformylase 1B	Gossypium hirsutum	11
956	22	30.42	47.6	41.9	41.9	Gohir.A10G122600.1	glutathione-disulfide reductase	Gossypium hirsutum	17
957	22	24.14	76.4	76.4	76.4	Gohir.A07G202600.1	photosystem I subunit E-2	Gossypium hirsutum	50
958	22	24	43.8	41.4	40.1	Gohir.D02G072900.1	alcohol dehydrogenase 1	Gossypium hirsutum	12
959	22	22	53.7	53.7	53.7	Gohir.D02G046200.1	Ribosomal protein L14	Gossypium hirsutum	15
960	22	22	58.6	58.6	58.6	Gohir.A01G007900.1	Domain of unknown function (DUF303)	Gossypium hirsutum	11
961	21.97	26.39	18	15.3	13.7	Gohir.A08G025700.2	Transducin/WD40 repeat-like superfamily protein	Gossypium hirsutum	14
962	21.97	25.98	27.3	24.8	21.3	Gohir.D04G160100.1	Glycosyl hydrolase family protein	Gossypium hirsutum	15
963	21.96	21.96	40.5	40.5	40.5	Gohir.D08G194800.1	copper chaperone for SOD1	Gossypium hirsutum	12
964	21.93	22	33.6	31.6	24.3	Gohir.D03G091700.1	P-loop containing nucleoside triphosphate hydrolases superfamily protein	Gossypium hirsutum	11
965	21.92	53.54	47.8	46.4	46.4	Gohir.D07G104400.1	translocon at the outer envelope membrane of chloroplasts 75-III	Gossypium hirsutum	46
966	21.91	21.95	38	33.6	33.6	Gohir.D05G283300.1	Eukaryotic aspartyl protease family protein	Gossypium hirsutum	21
967	21.9	21.94	28	27.7	27.7	Gohir.D08G047400.1	decapping 5	Gossypium hirsutum	12
968	21.89	21.94	51.5	51.5	48.8	Gohir.A06G016700.1	phospholipase A 2A	Gossypium hirsutum	14
969	21.87	21.92	79.1	76.2	73.2	Gohir.A13G181700.1	N-terminal nucleophile aminohydrolases (Ntn hydrolases) superfamily protein	Gossypium hirsutum	22
970	21.86	43.62	46.8	43.2	40.5	Gohir.A01G198500.2	P-loop containing nucleoside triphosphate hydrolases superfamily protein	Gossypium hirsutum	30
971	21.85	30.04	58.2	49.1	47.4	Gohir.A11G292300.1	glyceraldehyde-3-phosphate dehydrogenase of plastid 2	Gossypium hirsutum	21
972	21.85	21.94	23.8	23.8	17.9	Gohir.A01G181500.1	long-chain acyl-CoA synthetase 2	Gossypium hirsutum	12
973	21.84	22.37	32.5	31.5	25.6	Gohir.A09G081200.1	hydroxyproline-rich glycoprotein family protein	Gossypium hirsutum	12
974	21.84	21.9	47.3	47.3	47.3	Gohir.A04G047500.1	glutathione S-transferase TAU 25	Gossypium hirsutum	14
975	21.83	21.95	36	36	36	Gohir.A08G158300.1	non-intrinsic ABC protein 6	Gossypium hirsutum	15
976	21.82	48.7	24.3	23.8	22	Gohir.A04G058100.1	Tetratricopeptide repeat (TPR)-like superfamily protein	Gossypium hirsutum	27
977	21.82	21.88	51.1	51.1	47.5	Gohir.A07G157700.1	Ribosomal protein S8e family protein	Gossypium hirsutum	23
978	21.82	21.87	42.3	36.4	30.5	Gohir.D13G144200.1	tryptophan synthase beta-subunit 2	Gossypium hirsutum	15
979	21.8	21.84	52.1	51.8	51.8	Gohir.A13G176500.1	Photosystem II reaction center PsbP family protein	Gossypium hirsutum	22
980	21.79	21.82	49.9	49.9	49.9	Gohir.A08G143200.1	Protein of unknown function, DUF642	Gossypium hirsutum	20
981	21.77	22	16.1	9.9	7.7	Gohir.A01G139400.1	Outer arm dynein light chain 1 protein	Gossypium hirsutum	11
982	21.73	21.82	68.9	68.9	68.9	Gohir.A10G038600.1	light-harvesting chlorophyll-protein complex II subunit B1	Gossypium hirsutum	37
983	21.73	21.76	40.1	39	39	Gohir.D11G231200.1	carbamoyl phosphate synthetase A	Gossypium hirsutum	14
984	21.73	21.75	35.4	31.5	31.5	Gohir.D04G153300.1	FAD/NAD(P)-binding oxidoreductase family protein	Gossypium hirsutum	11
985	21.72	21.98	27.4	22	21	Gohir.D09G157300.1	FKBP-type peptidyl-prolyl cis-trans isomerase family protein	Gossypium hirsutum	11
986	21.72	21.79	77.4	76.8	72	Gohir.D13G032300.1	cold, circadian rhythm, and rna binding 2	Gossypium hirsutum	44
987	21.71	21.8	45.4	45.4	43.6	Gohir.D02G069100.1	polypyrimidine tract-binding protein 3	Gossypium hirsutum	13
988	21.71	21.79	24.7	23.6	22.4	Gohir.D11G026600.1	acyl-CoA oxidase 1	Gossypium hirsutum	12
989	21.7	21.73	44.1	43.7	43.7	Gohir.D03G039100.1	Haloacid dehalogenase-like hydrolase (HAD) superfamily protein	Gossypium hirsutum	13
990	21.68	21.77	28.4	27.1	24.7	Gohir.A05G219300.1	P450 reductase 1	Gossypium hirsutum	13
991	21.66	21.86	92.5	79.9	79.9	Gohir.D10G176400.1		Gossypium hirsutum	22
992	21.62	23.43	26.7	25	17.6	Gohir.D01G143300.1	ARM repeat superfamily protein	Gossypium hirsutum	11
993	21.62	21.63	38.1	36.8	36.8	Gohir.D08G254200.1	pfkB-like carbohydrate kinase family protein	Gossypium hirsutum	11
994	21.6	32.42	43.6	42.9	40.5	Gohir.D07G027100.1	aspartate aminotransferase 3	Gossypium hirsutum	19
995	21.57	21.69	40.2	40.2	35.2	Gohir.D10G080100.1	phosphate transporter 3;1	Gossypium hirsutum	12
996	21.55	23.66	29.4	25.5	23.9	Gohir.D09G044700.1	subtilase 1.3	Gossypium hirsutum	16
997	21.54	21.57	53.1	49.1	49.1	Gohir.D03G144500.1	Peroxidase superfamily protein	Gossypium hirsutum	13
998	21.52	21.58	50.8	48.4	48.1	Gohir.D13G060900.1	Succinyl-CoA ligase, alpha subunit	Gossypium hirsutum	18
999	21.51	21.61	69.6	61.2	56.8	Gohir.A03G160900.1	photosynthetic electron transfer C	Gossypium hirsutum	38
1000	21.46	21.56	20.4	16.2	16.2	Gohir.D13G186400.2	Coatomer, beta subunit	Gossypium hirsutum	14
1001	21.45	21.58	29.7	21.7	21.7	Gohir.D01G214300.1	Neutral/alkaline non-lysosomal ceramidase	Gossypium hirsutum	13
1002	21.45	21.49	43.5	39.9	39.9	Gohir.D02G081600.1	Ribosomal protein S13/S18 family	Gossypium hirsutum	17
1003	21.44	90.73	62.9	59.2	54.2	Gohir.D01G027300.1	Ribosomal protein S5/Elongation factor G/III/V family protein	Gossypium hirsutum	96
1004	21.43	21.57	33.6	33	29.2	Gohir.A05G190200.1	GTP-binding protein, HflX	Gossypium hirsutum	13
1005	21.41	23.31	40.9	36	33.9	Gohir.A09G065000.1	acyl-activating enzyme 7	Gossypium hirsutum	14
1006	21.41	21.48	53.7	53.3	53.3	Gohir.A01G203100.1	NAD(P)-binding Rossmann-fold superfamily protein	Gossypium hirsutum	13
1007	21.41	21.44	65.1	64.7	64.7	Gohir.D06G014900.1	Mov34/MPN/PAD-1 family protein	Gossypium hirsutum	19
1008	21.4	21.48	32.1	25.5	23.6	Gohir.A07G053200.1	Nucleic acid-binding, OB-fold-like protein	Gossypium hirsutum	12
1009	21.38	21.51	24.4	23.4	17.8	Gohir.D08G242400.1	P-loop containing nucleoside triphosphate hydrolases superfamily protein	Gossypium hirsutum	12
1010	21.38	21.43	40.1	38.1	35.8	Gohir.D06G115300.1	Peroxidase superfamily protein	Gossypium hirsutum	12
1011	21.36	48.28	33.5	30.9	30.9	Gohir.A13G206600.1	MIF4G domain-containing protein / MA3 domain-containing protein	Gossypium hirsutum	29
1012	21.35	21.41	66.7	61.2	61.2	Gohir.D05G074700.1	Glutathione S-transferase, C-terminal-like;Translation elongation factor EF1B/ribosomal protein S6	Gossypium hirsutum	25
1013	21.32	47.97	59.8	55.7	53.3	Gohir.D01G142900.2	Phosphoglucomutase/phosphomannomutase family protein	Gossypium hirsutum	30
1014	21.32	21.36	53.2	53.2	42.7	Gohir.D10G058400.1	Synaptobrevin family protein	Gossypium hirsutum	13
1015	21.28	21.37	39.3	39.3	33.3	Gohir.D09G133500.1	sorting nexin 1	Gossypium hirsutum	13
1016	21.27	37.75	52.9	52.9	50.2	Gohir.A13G184000.1	Cytosol aminopeptidase family protein	Gossypium hirsutum	26
1017	21.22	21.24	54.4	54.4	54.4	Gohir.A01G044100.1	glyoxalase II 3	Gossypium hirsutum	16
1018	21.21	21.32	32.1	27.5	27.5	Gohir.D11G099800.1	gamma-tubulin	Gossypium hirsutum	12
1019	21.2	27.69	46.1	39.4	38	Gohir.D02G191200.2	Pyruvate kinase family protein	Gossypium hirsutum	19
1020	21.2	21.22	34.4	34.4	34.4	Gohir.A05G048100.1	La protein 1	Gossypium hirsutum	14
1021	21.19	21.26	51	44.6	42.7	Gohir.A08G021200.1	embryo defective 2737	Gossypium hirsutum	12
1022	21.18	21.21	49.6	41.9	41.9	Gohir.A06G135300.2	SH3 domain-containing protein	Gossypium hirsutum	12
1023	21.16	27.7	39.5	37.1	34	Gohir.D09G191700.1	3-deoxy-d-arabino-heptulosonate 7-phosphate synthase	Gossypium hirsutum	22
1024	21.15	21.18	53.6	45.7	43.1	Gohir.D09G124000.1	Plastid-lipid associated protein PAP / fibrillin family protein	Gossypium hirsutum	12
1025	21.13	21.2	30.9	28.9	28.9	Gohir.D07G142600.1	Eukaryotic aspartyl protease family protein	Gossypium hirsutum	12
1026	21.13	21.19	33.8	31.1	31.1	Gohir.A05G160800.2	Ribosomal protein S5 family protein	Gossypium hirsutum	18
1027	21.09	21.19	34.3	32.1	32.1	Gohir.D05G142900.2	P-loop containing nucleoside triphosphate hydrolases superfamily protein	Gossypium hirsutum	11
1028	21.07	21.14	50.8	50.8	48.6	Gohir.D01G046600.2	GroES-like zinc-binding alcohol dehydrogenase family protein	Gossypium hirsutum	13
1029	21.04	21.15	24.1	22.8	17.7	Gohir.A01G112700.4	IQ-domain 32	Gossypium hirsutum	12
1030	21.03	21.1	54	44.2	41.5	Gohir.D02G083200.1	enoyl-CoA hydratase/isomerase A	Gossypium hirsutum	12
1031	21.02	21.11	49.4	44.1	44.1	Gohir.D12G041300.1	proline iminopeptidase	Gossypium hirsutum	14
1032	21.02	21.09	44.1	42.3	40.5	Gohir.D13G214300.1	tubulin alpha-3	Gossypium hirsutum	18
1033	21.02	21.09	59.8	59.6	45.7	Gohir.A04G069100.1	O-methyltransferase family protein	Gossypium hirsutum	13
1034	20.98	21.07	36.6	34.6	29.4	Gohir.D11G091500.1	RNAhelicase-like 8	Gossypium hirsutum	12
1035	20.98	21	48.8	44	44	Gohir.D05G187200.1	cinnamyl alcohol dehydrogenase 9	Gossypium hirsutum	12
1036	20.98	21	45.9	42.8	42.8	Gohir.D10G204400.1	Amino acid dehydrogenase family protein	Gossypium hirsutum	15
1037	20.97	21	44.6	44.6	44.6	Gohir.A06G071900.1	S-adenosyl-L-methionine-dependent methyltransferases superfamily protein	Gossypium hirsutum	14
1038	20.96	21.06	42.1	41.7	41.7	Gohir.A11G308200.1	eukaryotic translation initiation factor 2 beta subunit	Gossypium hirsutum	12
1039	20.95	21.05	16.8	14.9	12	Gohir.A05G396100.4		Gossypium hirsutum	11
1040	20.92	20.96	64.9	55.1	52.4	Gohir.A10G197200.1	NAD(P)-binding Rossmann-fold superfamily protein	Gossypium hirsutum	18
1041	20.87	21.26	38.9	36.1	27.7	Gohir.D10G038600.1	16S rRNA processing protein RimM family	Gossypium hirsutum	13
1042	20.87	20.99	44.8	44.8	44.4	Gohir.D11G272900.1	thylakoid lumen 18.3 kDa protein	Gossypium hirsutum	17
1043	20.85	43.86	73.2	73.2	71.1	Gohir.D04G062900.1	actin-11	Gossypium hirsutum	51
1044	20.83	20.95	55.4	55.4	50	Gohir.D02G121600.1	Galactose mutarotase-like superfamily protein	Gossypium hirsutum	17
1045	20.82	20.97	68	64.9	61.7	Gohir.D10G041800.1	SGS domain-containing protein	Gossypium hirsutum	14
1046	20.82	20.9	28.2	21.9	20.7	Gohir.D06G181100.2	DnaJ domain ;Myb-like DNA-binding domain	Gossypium hirsutum	11
1047	20.82	20.9	26	22.2	18.3	Gohir.D08G237400.1	zinc finger (Ran-binding) family protein	Gossypium hirsutum	11
1048	20.81	20.88	41.3	33.1	28.6	Gohir.A12G160100.1	Dihydropterin pyrophosphokinase / Dihydropteroate synthase	Gossypium hirsutum	12
1049	20.8	31.22	51.3	42	42	Gohir.D09G100000.1	DNAJ homologue 2	Gossypium hirsutum	21
1050	20.76	27.16	53.7	51.4	51.4	Gohir.D08G185100.1	Hyaluronan / mRNA binding family	Gossypium hirsutum	26
1051	20.76	25	32.3	26.7	25.4	Gohir.A03G038200.1	DHBP synthase RibB-like alpha/beta domain;GTP cyclohydrolase II	Gossypium hirsutum	13
1052	20.76	20.87	25.4	23.3	17	Gohir.D05G155900.1	trehalose-phosphatase/synthase 7	Gossypium hirsutum	10
1053	20.74	20.93	42.3	39.1	31.1	Gohir.D13G230600.1	cytosolic enolase	Gossypium hirsutum	12
1054	20.67	21.42	30.2	29.1	24.4	Gohir.A13G108500.1	acyl-CoA binding protein 4	Gossypium hirsutum	13
1055	20.64	20.67	63.9	61.4	61.4	Gohir.D10G085000.1	prohibitin 4	Gossypium hirsutum	23
1056	20.63	20.78	23.2	20	19.1	Gohir.A09G204800.1	26S proteasome regulatory complex, non-ATPase subcomplex, Rpn2/Psmd1 subunit	Gossypium hirsutum	12
1057	20.63	20.65	60.2	55.5	52.3	Gohir.A03G001300.1	Mitochondrial substrate carrier family protein	Gossypium hirsutum	16
1058	20.59	68.26	64.6	58.3	57.5	Gohir.D13G102200.2	Cobalamin-independent synthase family protein	Gossypium hirsutum	69
1059	20.58	20.79	39.8	32.3	23	Gohir.D03G056100.1	Glycosyl hydrolases family 32 protein	Gossypium hirsutum	12
1060	20.57	20.62	46.7	46.1	44	Gohir.D13G097800.1	Tetratricopeptide repeat (TPR)-like superfamily protein	Gossypium hirsutum	12
1061	20.55	26.79	17.6	15.8	15.8	Gohir.D09G086200.1	Transducin family protein / WD-40 repeat family protein	Gossypium hirsutum	15
1062	20.5	20.61	33.8	30.6	30.6	Gohir.1Z038100.1	Deoxyxylulose-5-phosphate synthase	Gossypium hirsutum	16
1063	20.5	20.6	28.6	28.2	25.7	Gohir.A08G017600.1	subtilisin-like serine protease 3	Gossypium hirsutum	14
1064	20.48	20.59	22.1	20	20	Gohir.D01G014000.1	nucleolin like 2	Gossypium hirsutum	16
1065	20.47	23.58	41.2	40.5	39	Gohir.A11G029800.1	plastidial pyruvate kinase 3	Gossypium hirsutum	15
1066	20.43	20.48	60.9	56.3	54.2	Gohir.D05G065300.1	NAD(P)-binding Rossmann-fold superfamily protein	Gossypium hirsutum	13
1067	20.42	21	29.9	28.2	19.4	Gohir.D07G209800.1	Transducin/WD40 repeat-like superfamily protein	Gossypium hirsutum	11
1068	20.42	20.51	33.9	30.5	28.7	Gohir.D05G312600.2	SRP72 RNA-binding domain	Gossypium hirsutum	13
1069	20.42	20.43	51.4	38.8	36.4	Gohir.A04G055200.1	chloroplast RNA-binding protein 33	Gossypium hirsutum	12
1070	20.4	20.45	34.5	34.5	25.7	Gohir.D05G296500.1	Ribophorin I	Gossypium hirsutum	11
1071	20.39	20.49	49.7	38.1	38.1	Gohir.D11G100200.1	adenine nucleotide transporter 1	Gossypium hirsutum	14
1072	20.38	21.22	34.6	32.8	27.9	Gohir.D09G216000.2	E1 C-terminal related 1	Gossypium hirsutum	10
1073	20.37	20.38	53	51	45.3	Gohir.A13G150900.1	Ribosomal protein L13 family protein	Gossypium hirsutum	18
1074	20.36	23.46	61.3	56.6	43.4	Gohir.A09G039100.1	GroES-like zinc-binding alcohol dehydrogenase family protein	Gossypium hirsutum	16
1075	20.36	20.76	33.9	23.4	20.1	Gohir.D05G067900.1	Protein kinase superfamily protein	Gossypium hirsutum	12
1076	20.35	20.43	42.9	41.8	41.5	Gohir.D12G164800.1	high mobility group A5	Gossypium hirsutum	13
1077	20.35	20.39	39.3	36.6	32	Gohir.A05G012300.1	S-adenosyl-L-methionine-dependent methyltransferases superfamily protein	Gossypium hirsutum	16
1078	20.34	20.38	38.5	38.5	36	Gohir.D10G235400.2	Glucose-1-phosphate adenylyltransferase family protein	Gossypium hirsutum	14
1079	20.32	29.7	35.6	33.1	33.1	Gohir.A12G065600.3	aminopeptidase P1	Gossypium hirsutum	15
1080	20.31	20.36	30.3	26.9	26.4	Gohir.D03G078000.1	LUC7 related protein	Gossypium hirsutum	12
1081	20.27	20.31	31.8	31.8	30.2	Gohir.D09G231200.1	Peptidase S41 family protein	Gossypium hirsutum	14
1082	20.26	77.15	74.7	73	70.7	Gohir.D01G212600.1	heat shock cognate protein 70-1	Gossypium hirsutum	150
1083	20.26	20.32	19.5	13.3	10.4	Gohir.A07G213200.1	Structural maintenance of chromosomes (SMC) family protein	Gossypium hirsutum	10
1084	20.26	20.3	44.8	40.3	40.3	Gohir.D09G245600.1	Haloacid dehalogenase-like hydrolase (HAD) superfamily protein	Gossypium hirsutum	18
1085	20.25	21.86	65.6	60.5	60.5	Gohir.A07G088600.1	glyoxylate reductase 1	Gossypium hirsutum	21
1086	20.25	20.32	20.9	20.9	18.8	Gohir.D13G133400.1	Octicosapeptide/Phox/Bem1p (PB1) domain-containing protein / tetratricopeptide repeat (TPR)-containing protein	Gossypium hirsutum	13
1087	20.24	22.27	54.4	54.4	54.4	Gohir.A02G156200.3	Cystathionine beta-synthase (CBS) family protein	Gossypium hirsutum	22
1088	20.24	20.29	50.6	46.1	29.4	Gohir.D08G241800.2	Target of Myb protein 1	Gossypium hirsutum	14
1089	20.24	20.28	41.2	30.1	30.1	Gohir.D05G259700.1	GTP1/OBG family protein	Gossypium hirsutum	12
1090	20.22	20.23	32.4	32.4	27.5	Gohir.D05G041100.1	Nitrilase/cyanide hydratase and apolipoprotein N-acyltransferase family protein	Gossypium hirsutum	10
1091	20.21	20.21	64.8	53.7	53.7	Gohir.D12G038800.1	Phosphoglycerate mutase family protein	Gossypium hirsutum	11
1092	20.18	26.18	68.2	62.5	62.5	Gohir.A04G114500.1	general regulatory factor 2	Gossypium hirsutum	21
1093	20.18	20.25	52.6	48.2	39.8	Gohir.D11G253000.1	GDSL-like Lipase/Acylhydrolase superfamily protein	Gossypium hirsutum	21
1094	20.17	20.21	57.1	57.1	48.1	Gohir.D03G118900.1	proliferating cell nuclear antigen 2	Gossypium hirsutum	12
1095	20.14	22.41	63.2	60.4	53.8	Gohir.A10G211200.1	dehydroascorbate reductase 2	Gossypium hirsutum	12
1096	20.14	20.15	45.3	37.6	34.4	Gohir.A07G122800.1	Saccharopine dehydrogenase	Gossypium hirsutum	10
1097	20.14	20.14	43.8	43.8	38.5	Gohir.D09G064900.1	Glycosyl hydrolase superfamily protein	Gossypium hirsutum	14
1098	20.13	20.16	50.9	50.9	50.9	Gohir.A05G274800.1	Ribosomal protein L21	Gossypium hirsutum	17
1099	20.1	55.19	70.1	68.5	68.5	Gohir.D09G194700.1	glutamine synthetase 2	Gossypium hirsutum	111
1100	20.1	20.14	75.4	70.5	70.5	Gohir.D08G128000.1	ribosomal protein L14	Gossypium hirsutum	21
1101	20.1	20.11	43.1	42.7	40	Gohir.D04G172500.2	pyrophosphorylase 6	Gossypium hirsutum	17
1102	20.1	20.1	27.1	21.3	21.3	Gohir.A10G081900.1	AMP-dependent synthetase and ligase family protein	Gossypium hirsutum	13
1103	20.09	20.09	34.5	32.9	32.9	Gohir.D11G237100.1	alpha/beta-Hydrolases superfamily protein	Gossypium hirsutum	11
1104	20.07	71.25	92.4	84	82.4	Gohir.D01G028500.2	Aldolase-type TIM barrel family protein	Gossypium hirsutum	124
1105	20.06	23.59	35.9	32.4	32.4	Gohir.A07G155500.1	peroxisomal 3-ketoacyl-CoA thiolase 3	Gossypium hirsutum	15
1106	20.06	20.16	26.4	26.4	26.4	Gohir.D13G023400.1	serine carboxypeptidase-like 27	Gossypium hirsutum	11
1107	20.04	20.08	36.4	32.8	32.5	Gohir.A01G001100.1	protein-protein interaction regulator family protein	Gossypium hirsutum	12
1108	20.02	20.02	66.3	65.5	65.5	Gohir.D03G008100.1	proteasome alpha subunit D2	Gossypium hirsutum	16
1109	20.01	20.01	68.7	68.7	68.7	Gohir.D10G054300.1	basic transcription factor 3	Gossypium hirsutum	25
1110	20.01	20.01	68.2	66.5	66.5	Gohir.A13G112300.1	20S proteasome beta subunit G1	Gossypium hirsutum	18
1111	20	30.04	34.4	34.4	34.4	Gohir.A08G216200.2	RNA-binding KH domain-containing protein	Gossypium hirsutum	16
1112	20	20.12	20.6	18.7	14.6	Gohir.D12G051100.7	suppressor of abi3-5	Gossypium hirsutum	10
1113	20	20	38.7	38.7	38.7	Gohir.D07G042000.1	Translation initiation factor 3 protein	Gossypium hirsutum	23
1114	20	20	39	39	39	Gohir.D04G050200.1	Galactose mutarotase-like superfamily protein	Gossypium hirsutum	12
1115	20	20	62.7	54.2	54.2	Gohir.D11G013100.1	NADH-ubiquinone oxidoreductase-related	Gossypium hirsutum	12
1116	20	20	56.9	56.9	56.9	Gohir.D09G030100.1	GTP-binding 2	Gossypium hirsutum	12
1117	19.98	20.09	47.1	33.7	29.3	Gohir.A09G241000.1	Mevalonate/galactokinase family protein	Gossypium hirsutum	11
1118	19.96	22.95	52.3	50	43.7	Gohir.D06G195200.1	nucleotide-rhamnose synthase/epimerase-reductase	Gossypium hirsutum	14
1119	19.94	39.82	45.7	39	38.8	Gohir.D06G200400.1	Dihydrolipoamide acetyltransferase, long form protein	Gossypium hirsutum	27
1120	19.94	19.98	31	30.8	30.8	Gohir.D11G109300.2	Pyridoxal phosphate (PLP)-dependent transferases superfamily protein	Gossypium hirsutum	10
1121	19.93	19.99	67.4	60	54.9	Gohir.D11G164300.1	glutathione S-transferase PHI 9	Gossypium hirsutum	14
1122	19.92	19.96	36	35.4	35.4	Gohir.D11G261400.3	AT hook motif DNA-binding family protein	Gossypium hirsutum	12
1123	19.9	19.97	49.5	49.5	46.7	Gohir.D05G058700.1		Gossypium hirsutum	10
1124	19.89	22.1	44.4	43.6	43.6	Gohir.D08G125800.1	UDP-D-glucose/UDP-D-galactose 4-epimerase 5	Gossypium hirsutum	12
1125	19.87	19.91	65.4	64.8	64.8	Gohir.D08G262700.1	thioredoxin-dependent peroxidase 1	Gossypium hirsutum	12
1126	19.86	30.22	46.7	35.2	35.2	Gohir.A03G133200.1	eukaryotic translation initiation factor 4B1	Gossypium hirsutum	16
1127	19.86	20.11	22.1	17.3	10.4	Gohir.D05G124900.1	pleiotropic drug resistance 12	Gossypium hirsutum	10
1128	19.85	29.74	36.8	32.5	32.5	Gohir.D11G311500.1	Metallopeptidase M24 family protein	Gossypium hirsutum	18
1129	19.85	19.85	45.8	45.8	45.8	Gohir.A05G131800.1	ribosomal protein S17	Gossypium hirsutum	15
1130	19.83	19.88	45.4	45	40.2	Gohir.D03G040000.1	Ribosomal protein S6e	Gossypium hirsutum	12
1131	19.77	19.86	17.1	16.2	14.3	Gohir.D03G088800.1	Nucleoporin autopeptidase	Gossypium hirsutum	11
1132	19.76	19.89	24.8	16.7	14	Gohir.D11G028200.3	lon protease 2	Gossypium hirsutum	10
1133	19.76	19.85	36.7	33	28.5	Gohir.D08G195200.1	PGR5-LIKE A	Gossypium hirsutum	14
1134	19.76	19.85	55.6	50.9	41.5	Gohir.D03G056500.1		Gossypium hirsutum	11
1135	19.76	19.8	55.5	52	45.1	Gohir.A11G255200.1	DNA-damage-repair/toleration protein (DRT102)	Gossypium hirsutum	16
1136	19.75	42.38	64.1	60.3	60.3	Gohir.A11G035400.1	glyceraldehyde-3-phosphate dehydrogenase C2	Gossypium hirsutum	48
1137	19.72	19.77	81.5	81.5	80	Gohir.A03G046500.2	Adenine nucleotide alpha hydrolases-like superfamily protein	Gossypium hirsutum	16
1138	19.72	19.76	41.5	41.5	41.5	Gohir.D05G131000.1	D-isomer specific 2-hydroxyacid dehydrogenase family protein	Gossypium hirsutum	15
1139	19.71	19.77	36.5	32.1	29.6	Gohir.D03G073500.1	P-loop containing nucleoside triphosphate hydrolases superfamily protein	Gossypium hirsutum	14
1140	19.7	19.8	27.5	18.2	14.9	Gohir.D01G211400.1	FTSH protease 10	Gossypium hirsutum	10
1141	19.68	19.72	47.9	43.8	43.8	Gohir.A05G086700.2	ribosomal protein L9	Gossypium hirsutum	15
1142	19.67	19.75	34.4	30.4	28.4	Gohir.D06G059800.1	aldehyde dehydrogenase 2C4	Gossypium hirsutum	12
1143	19.67	19.71	25.1	25.1	25.1	Gohir.D13G119100.1	KH domain-containing protein	Gossypium hirsutum	14
1144	19.67	19.71	58.4	58.4	55.7	Gohir.D09G034900.1	Cytochrome C1 family	Gossypium hirsutum	14
1145	19.64	19.73	41.1	36.7	33.3	Gohir.D06G051800.4	purple acid phosphatase 26	Gossypium hirsutum	13
1146	19.63	47.08	70.8	70.8	70.8	Gohir.D01G044100.1	Lactate/malate dehydrogenase family protein	Gossypium hirsutum	53
1147	19.62	19.63	24	20.9	20.9	Gohir.A03G133700.1	chloroplast sensor kinase	Gossypium hirsutum	10
1148	19.61	35.27	60.3	59.9	58.2	Gohir.D08G136300.1	vacuolar ATP synthase subunit E1	Gossypium hirsutum	29
1149	19.58	19.61	69.1	55.3	55.3	Gohir.A07G152700.1	photosystem II reaction center PSB28 protein	Gossypium hirsutum	23
1150	19.57	43.01	46.6	43.1	43.1	Gohir.D02G109500.1	lysyl-tRNA synthetase 1	Gossypium hirsutum	26
1151	19.57	19.77	22.2	16.3	12.6	Gohir.A08G018000.1	valyl-tRNA synthetase / valine--tRNA ligase (VALRS)	Gossypium hirsutum	10
1152	19.55	19.62	30.8	24.9	21.5	Gohir.D08G239400.1	UDP-sugar pyrophosphorylase	Gossypium hirsutum	10
1153	19.54	19.57	27.3	25.6	25.6	Gohir.A07G033900.1	monogalactosyl diacylglycerol synthase 1	Gossypium hirsutum	10
1154	19.53	19.56	51.5	44.7	44.7	Gohir.D04G181000.1		Gossypium hirsutum	13
1155	19.52	19.56	29.8	25.3	24.4	Gohir.D09G077100.3	RNA-binding KH domain-containing protein	Gossypium hirsutum	10
1156	19.51	19.59	49.5	49	49	Gohir.A13G012200.1	P-loop containing nucleoside triphosphate hydrolases superfamily protein	Gossypium hirsutum	11
1157	19.5	25.67	42.4	40	36.7	Gohir.A01G034100.2	importin alpha isoform 1	Gossypium hirsutum	15
1158	19.48	32.9	47.2	36.5	33.7	Gohir.D04G056100.2	DEAD box RNA helicase family protein	Gossypium hirsutum	20
1159	19.46	19.5	67.5	62.1	59.1	Gohir.D13G128900.1	Cystathionine beta-synthase (CBS) family protein	Gossypium hirsutum	18
1160	19.45	19.5	51.8	41	36.7	Gohir.D08G110000.1	fibrillarin 2	Gossypium hirsutum	15
1161	19.45	19.49	39	39	33.9	Gohir.D05G031400.1	Transducin family protein / WD-40 repeat family protein	Gossypium hirsutum	17
1162	19.44	23.25	27.8	24.7	22.4	Gohir.D09G208300.2	Rhodanese/Cell cycle control phosphatase superfamily protein	Gossypium hirsutum	12
1163	19.42	19.47	22.6	20.9	17.1	Gohir.D10G179600.1		Gossypium hirsutum	10
1164	19.39	19.42	28.1	26.8	25.4	Gohir.D05G324700.1	Octicosapeptide/Phox/Bem1p family protein	Gossypium hirsutum	16
1165	19.38	19.45	41.3	37.3	34.6	Gohir.A08G012800.2	Emsy N Terminus (ENT)/ plant Tudor-like domains-containing protein	Gossypium hirsutum	10
1166	19.36	19.43	43.1	43.1	43.1	Gohir.D06G176400.2	binding to TOMV RNA 1L (long form)	Gossypium hirsutum	13
1167	19.35	20.51	18.2	16.9	15.9	Gohir.A09G057200.1	Protein of unknown function (DUF1012)	Gossypium hirsutum	12
1168	19.35	19.51	48.2	40.6	36.6	Gohir.A11G123200.2	ribosome recycling factor, chloroplast precursor	Gossypium hirsutum	27
1169	19.35	19.42	31.9	28.8	27.1	Gohir.A11G303500.2	Protein kinase superfamily protein	Gossypium hirsutum	11
1170	19.35	19.38	49	46.8	46.8	Gohir.A01G226100.1	RP non-ATPase subunit 8A	Gossypium hirsutum	11
1171	19.33	37	55.2	53.1	50.8	Gohir.D05G238400.1	stromal ascorbate peroxidase	Gossypium hirsutum	35
1172	19.33	19.42	45	41.4	41.4	Gohir.D13G155400.1	Chalcone-flavanone isomerase family protein	Gossypium hirsutum	12
1173	19.32	19.39	29.2	22	22	Gohir.D05G364300.1	terpene synthase 21	Gossypium hirsutum	11
1174	19.32	19.39	45.1	37.5	37.5	Gohir.D02G161500.1	enoyl-CoA hydratase/isomerase D	Gossypium hirsutum	13
1175	19.32	19.38	44.6	44.6	44.6	Gohir.A04G005400.1	Uncharacterised protein family (UPF0172)	Gossypium hirsutum	10
1176	19.3	19.41	44.9	38.9	32.6	Gohir.A06G143100.3	Aldolase-type TIM barrel family protein	Gossypium hirsutum	12
1177	19.3	19.38	49.6	41.1	41.1	Gohir.A04G097300.1	glutathione S-transferase TAU 18	Gossypium hirsutum	12
1178	19.26	34.43	52.4	52.4	52.4	Gohir.A09G006600.1	Regulator of chromosome condensation (RCC1) family protein	Gossypium hirsutum	24
1179	19.23	19.34	29.1	26.5	24.5	Gohir.D12G001700.1	NAD(P)H dehydrogenase C1	Gossypium hirsutum	12
1180	19.22	19.42	16.2	14.9	13.4	Gohir.D04G017700.1	DNA GYRASE A	Gossypium hirsutum	11
1181	19.22	19.3	27.6	22.7	22.7	Gohir.D07G171000.1	Rubisco methyltransferase family protein	Gossypium hirsutum	14
1182	19.22	19.29	44.6	38.5	34.6	Gohir.A04G132400.1	O-methyltransferase family protein	Gossypium hirsutum	19
1183	19.21	19.41	51.3	51.3	51.3	Gohir.A09G079600.1	germin-like protein 1	Gossypium hirsutum	44
1184	19.2	19.31	23	15.5	12.9	Gohir.A08G029300.1	glycine-tRNA ligases	Gossypium hirsutum	10
1185	19.2	19.23	61.2	60.2	60.2	Gohir.D13G235100.1	histone H4	Gossypium hirsutum	30
1186	19.19	19.23	37.7	33.7	31.6	Gohir.D11G309400.1	ATP-dependent caseinolytic (Clp) protease/crotonase family protein	Gossypium hirsutum	13
1187	19.17	19.77	37.9	37.9	31.4	Gohir.D04G118300.1	Tetratricopeptide repeat (TPR)-like superfamily protein	Gossypium hirsutum	10
1188	19.16	19.9	35.6	24.4	21.4	Gohir.D02G151600.1	RNA helicase family protein	Gossypium hirsutum	12
1189	19.15	19.2	40.7	38.4	35.1	Gohir.A07G175000.1	NAD(P)H dehydrogenase subunit H	Gossypium hirsutum	11
1190	19.12	19.16	36.8	36.3	36.3	Gohir.D07G022800.1	NADH-ubiquinone oxidoreductase 20 kDa subunit, mitochondrial	Gossypium hirsutum	14
1191	19.09	28.08	55.8	53.6	53.3	Gohir.D08G109200.1	phosphatase-related	Gossypium hirsutum	23
1192	19.09	19.38	41.2	31.6	23.6	Gohir.D04G167200.1	phenylalanyl-tRNA synthetase, putative / phenylalanine--tRNA ligase, putative	Gossypium hirsutum	12
1193	19.08	19.17	39.1	38.8	36.8	Gohir.A05G255600.1	sterol methyltransferase 2	Gossypium hirsutum	12
1194	19.07	19.2	50.5	44.5	41	Gohir.D01G064700.1	chloroplastic lipocalin	Gossypium hirsutum	12
1195	19.05	19.08	38.1	38.1	38.1	Gohir.D08G047800.1	Protein kinase superfamily protein	Gossypium hirsutum	13
1196	19.04	19.12	23.9	21.8	21.8	Gohir.D01G001700.2	Splicing factor, CC1-like	Gossypium hirsutum	15
1197	19.02	19.06	57.5	57.5	46.5	Gohir.A08G085200.1	voltage dependent anion channel 4	Gossypium hirsutum	16
1198	19.02	19.05	20.3	20.3	20.3	Gohir.D06G045200.1	long chain acyl-CoA synthetase 9	Gossypium hirsutum	10
1199	19	19.12	50.3	36	29.1	Gohir.D12G233400.1	MAP kinase 4	Gossypium hirsutum	10
1200	19	19.04	38.1	38.1	32.1	Gohir.D12G246900.1	O-methyltransferase 1	Gossypium hirsutum	10
1201	18.98	19.15	26.9	25.5	22.2	Gohir.A07G220900.1	like SEX4 1	Gossypium hirsutum	11
1202	18.98	19.02	40.6	38.3	32.2	Gohir.A08G147700.2	Pectinacetylesterase family protein	Gossypium hirsutum	18
1203	18.98	19.02	32.1	27.5	23.7	Gohir.D05G369600.1	calmodulin-domain protein kinase 9	Gossypium hirsutum	10
1204	18.97	19	43.3	43.3	41.1	Gohir.D13G130500.1	metacaspase 4	Gossypium hirsutum	12
1205	18.97	18.99	21.4	21.4	21.4	Gohir.D12G274300.1	Protein of unknown function (DUF3506)	Gossypium hirsutum	10
1206	18.96	21.13	57.9	52.2	46.2	Gohir.D04G124000.1	NAD(P)-linked oxidoreductase superfamily protein	Gossypium hirsutum	12
1207	18.95	19.09	37.6	34	26.1	Gohir.A13G232500.1	AMP-dependent synthetase and ligase family protein	Gossypium hirsutum	10
1208	18.93	18.98	38	35.3	28.6	Gohir.A01G192400.1	dicarboxylate diiron protein, putative (Crd1)	Gossypium hirsutum	15
1209	18.93	18.98	37	34.4	34.4	Gohir.D13G076500.4	RNA-binding KH domain-containing protein	Gossypium hirsutum	13
1210	18.92	19.03	39.3	35.3	29.4	Gohir.A05G126900.3	Pyridoxal phosphate (PLP)-dependent transferases superfamily protein	Gossypium hirsutum	9
1211	18.91	18.94	27.2	25.8	25.8	Gohir.A02G148700.1	Serine carboxypeptidase S28 family protein	Gossypium hirsutum	10
1212	18.89	18.95	38	32.8	32.8	Gohir.A11G162500.1	acclimation of photosynthesis to environment	Gossypium hirsutum	12
1213	18.89	18.92	40.1	40.1	40.1	Gohir.D08G174600.1	NAD(P)-binding Rossmann-fold superfamily protein	Gossypium hirsutum	13
1214	18.88	19	34.6	32	26.9	Gohir.A09G051600.2	B-S glucosidase 44	Gossypium hirsutum	12
1215	18.87	18.98	28.4	25.8	20.4	Gohir.A03G172600.1	Protein phosphatase 2C family protein	Gossypium hirsutum	11
1216	18.84	18.88	36.6	36.6	34.8	Gohir.A05G023900.1	plastidic type i signal peptidase 1	Gossypium hirsutum	12
1217	18.84	18.86	30.9	25.6	24	Gohir.D03G029400.1	CCCH-type zinc fingerfamily protein with RNA-binding domain	Gossypium hirsutum	11
1218	18.84	18.86	37.5	37.2	37.2	Gohir.A13G176300.1	agenet domain-containing protein	Gossypium hirsutum	10
1219	18.83	18.91	42.8	37.6	31.2	Gohir.D11G090500.1	signal recognition particle receptor protein, chloroplast (FTSY)	Gossypium hirsutum	14
1220	18.81	18.84	36.4	35	34	Gohir.D13G129300.5	histidinol dehydrogenase	Gossypium hirsutum	12
1221	18.81	18.84	71.5	66.2	66.2	Gohir.A12G090100.1	ribosomal protein L22	Gossypium hirsutum	18
1222	18.79	18.88	32.4	26.5	26.5	Gohir.D08G170100.1	RNAse l inhibitor protein 2	Gossypium hirsutum	11
1223	18.79	18.85	33	31.4	31.4	Gohir.A13G123100.1	Eukaryotic aspartyl protease family protein	Gossypium hirsutum	11
1224	18.75	28.32	17.7	12.4	9.4	Gohir.A12G216300.2	G2484-1 protein	Gossypium hirsutum	16
1225	18.74	18.76	35	32.4	32.4	Gohir.D05G301400.1	Radical SAM superfamily protein	Gossypium hirsutum	11
1226	18.73	20.97	63.8	63.8	56.7	Gohir.D11G141200.1	photosystem I subunit E-2	Gossypium hirsutum	30
1227	18.73	18.79	39.1	32.5	32.5	Gohir.D07G232300.1	succinate dehydrogenase 2-2	Gossypium hirsutum	14
1228	18.7	18.81	36.4	27.4	25.9	Gohir.D07G050300.1	calnexin 1	Gossypium hirsutum	10
1229	18.69	18.72	59.4	52.2	49	Gohir.D09G104000.1	20S proteasome alpha subunit G1	Gossypium hirsutum	17
1230	18.67	18.69	32.5	32.5	32.5	Gohir.D12G033600.1	glycine-rich protein	Gossypium hirsutum	9
1231	18.63	18.69	57.3	54.1	54.1	Gohir.A09G003800.1	alpha-crystallin domain 32.1	Gossypium hirsutum	12
1232	18.63	18.65	48.8	48.8	45.8	Gohir.D09G194200.3	Plastid-lipid associated protein PAP / fibrillin family protein	Gossypium hirsutum	13
1233	18.6	18.65	21	16.3	15.3	Gohir.D04G040100.1	Small GTP-binding protein	Gossypium hirsutum	11
1234	18.6	18.63	43.9	37.6	30.7	Gohir.D09G056800.1	ureidoglycolate amidohydrolase	Gossypium hirsutum	12
1235	18.57	18.68	66.9	65.6	54.3	Gohir.A12G264400.1	ribosomal protein S13A	Gossypium hirsutum	12
1236	18.55	18.68	29	25.7	21.4	Gohir.D02G101500.1	Ribophorin I	Gossypium hirsutum	10
1237	18.53	18.55	49.2	39.4	33.9	Gohir.D06G149300.1	40s ribosomal protein SA B	Gossypium hirsutum	12
1238	18.5	32.84	20.8	14.9	11.4	Gohir.D12G101800.2	eukaryotic translation initiation factor 4G	Gossypium hirsutum	17
1239	18.48	18.57	29.6	26.3	26.3	Gohir.D02G221100.1	GLN phosphoribosyl pyrophosphate amidotransferase 1	Gossypium hirsutum	14
1240	18.48	18.49	66	66	66	Gohir.A12G220800.1	Calcium-binding EF-hand family protein	Gossypium hirsutum	10
1241	18.43	18.45	49.8	43.9	43.9	Gohir.D05G328000.2		Gossypium hirsutum	12
1242	18.43	18.44	34.9	28.1	24.3	Gohir.A13G189400.1	fatty acid biosynthesis 1	Gossypium hirsutum	12
1243	18.42	32.04	42.6	36.7	34.3	Gohir.D12G213900.1	DYNAMIN-like 1E	Gossypium hirsutum	20
1244	18.42	18.47	40.6	39.9	39.9	Gohir.D13G210400.1	2-oxoglutarate (2OG) and Fe(II)-dependent oxygenase superfamily protein	Gossypium hirsutum	15
1245	18.42	18.44	43.6	39.9	35	Gohir.D11G173300.1	S-adenosyl-L-methionine-dependent methyltransferases superfamily protein	Gossypium hirsutum	11
1246	18.41	18.47	23.7	18.9	16.6	Gohir.D04G149700.1	Prolyl oligopeptidase family protein	Gossypium hirsutum	9
1247	18.41	18.43	70	70	70	Gohir.D11G139200.1	Ribosomal protein L14p/L23e family protein	Gossypium hirsutum	17
1248	18.38	18.72	39.6	39.6	36.3	Gohir.D01G049400.1	haloacid dehalogenase-like hydrolase family protein	Gossypium hirsutum	13
1249	18.38	18.53	46.5	43.3	43.3	Gohir.A01G155600.1	adenylate kinase 1	Gossypium hirsutum	15
1250	18.38	18.44	52	47.1	41.1	Gohir.A13G064300.1	Uncharacterised conserved protein (UCP030210)	Gossypium hirsutum	12
1251	18.35	20.55	45.2	36.4	30.3	Gohir.A12G269200.1	S-adenosyl-L-methionine-dependent methyltransferases superfamily protein	Gossypium hirsutum	11
1252	18.35	18.47	23.4	20.4	14.5	Gohir.A05G223500.1	isoamylase 3	Gossypium hirsutum	10
1253	18.32	18.33	38	38	32.1	Gohir.D01G023600.1	pyruvate dehydrogenase kinase	Gossypium hirsutum	9
1254	18.31	18.39	30.9	25.6	25.6	Gohir.A11G259000.1	evolutionarily conserved C-terminal region 2	Gossypium hirsutum	11
1255	18.31	18.34	57.6	47.5	43.7	Gohir.A05G007600.1	GDP-4-keto-6-deoxymannose-3,5-epimerase-4-reductase 1	Gossypium hirsutum	10
1256	18.3	18.4	20.8	18	14.9	Gohir.A06G182300.2	Leucine-rich repeat protein kinase family protein	Gossypium hirsutum	10
1257	18.3	18.37	46.5	46.5	44.1	Gohir.D10G245400.1	eukaryotic translation initiation factor 2	Gossypium hirsutum	9
1258	18.3	18.36	28.2	22.7	21.5	Gohir.D05G388800.1	peroxin 5	Gossypium hirsutum	10
1259	18.3	18.32	45.2	41.4	39.1	Gohir.D06G067100.1	HAD superfamily, subfamily IIIB acid phosphatase	Gossypium hirsutum	12
1260	18.29	18.36	57	51.8	48.6	Gohir.D01G086000.1	RNA-binding (RRM/RBD/RNP motifs) family protein	Gossypium hirsutum	13
1261	18.29	18.34	61.8	61.8	61.8	Gohir.D02G143300.1	MLP-like protein 28	Gossypium hirsutum	11
1262	18.28	18.36	40.6	34.6	32.7	Gohir.D10G080700.2	senescence-related gene 3	Gossypium hirsutum	11
1263	18.27	18.31	39.5	37.1	37.1	Gohir.A04G083600.1	Fes1A	Gossypium hirsutum	10
1264	18.26	27.91	27.8	26.2	25.5	Gohir.D13G067000.1	alpha-xylosidase 1	Gossypium hirsutum	20
1265	18.26	18.27	46.5	46.5	37.4	Gohir.D09G161700.1	CAX-interacting protein 2	Gossypium hirsutum	10
1266	18.24	18.3	32.5	28.3	28.3	Gohir.D09G015600.1	Trypsin family protein with PDZ domain	Gossypium hirsutum	11
1267	18.24	18.28	50.2	46.6	40.3	Gohir.D08G260300.1	RAN GTPase 3	Gossypium hirsutum	13
1268	18.24	18.25	39.4	38.4	31.9	Gohir.D12G224500.1	CLP protease proteolytic subunit 2	Gossypium hirsutum	14
1269	18.23	18.34	38.8	37.1	34.6	Gohir.A03G038000.1	RmlC-like cupins superfamily protein	Gossypium hirsutum	10
1270	18.22	18.27	25.3	22.6	22.6	Gohir.D07G161500.1	UDP-Glycosyltransferase superfamily protein	Gossypium hirsutum	11
1271	18.22	18.27	26.7	26.7	20.6	Gohir.D08G213900.1	Plant L-ascorbate oxidase	Gossypium hirsutum	10
1272	18.21	18.23	20.2	12.1	12.1	Gohir.A04G045600.1	SART-1 family	Gossypium hirsutum	9
1273	18.2	18.2	41.6	41.6	37	Gohir.D05G020700.1	Transducin/WD40 repeat-like superfamily protein	Gossypium hirsutum	9
1274	18.19	18.21	67.4	62.2	58.6	Gohir.D08G140000.2	secretion-associated RAS super family 2	Gossypium hirsutum	9
1275	18.17	31.17	51.3	43.9	42.5	Gohir.A13G127400.1	isocitrate dehydrogenase	Gossypium hirsutum	19
1276	18.17	18.35	7.2	5.2	3	Gohir.A05G264300.1	ubiquitin-protein ligase 2	Gossypium hirsutum	9
1277	18.16	24.27	62.9	59.8	59.3	Gohir.D11G017400.1	Ribosomal protein L6 family	Gossypium hirsutum	21
1278	18.16	18.16	36.7	35.1	32.2	Gohir.D11G184400.1	NAD(P)-binding Rossmann-fold superfamily protein	Gossypium hirsutum	10
1279	18.15	151.43	85.8	82.9	82.9	Gohir.D10G234000.1	rubisco activase	Gossypium hirsutum	609
1280	18.15	26.28	73.9	69.6	69.6	Gohir.D05G095800.1	triosephosphate isomerase	Gossypium hirsutum	28
1281	18.15	18.21	44.5	33.5	33.5	Gohir.A01G136200.1	ribosomal protein 5B	Gossypium hirsutum	21
1282	18.15	18.16	28.2	28	28	Gohir.D02G047500.2	RNA-binding (RRM/RBD/RNP motifs) family protein	Gossypium hirsutum	15
1283	18.15	18.16	58.8	58.8	58.8	Gohir.A12G244400.1	Mitochondrial import inner membrane translocase subunit Tim17/Tim22/Tim23 family protein	Gossypium hirsutum	14
1284	18.15	18.16	34.6	34.6	34.6	Gohir.D05G323100.1	glycine-rich protein	Gossypium hirsutum	18
1285	18.13	20.26	39.9	38.3	36.2	Gohir.D05G204100.1	phospholipase A 2A	Gossypium hirsutum	11
1286	18.1	26.32	41.5	41.5	39.6	Gohir.D13G219800.1	Leucine-rich repeat (LRR) family protein	Gossypium hirsutum	14
1287	18.08	18.14	30.5	27.8	23.3	Gohir.A13G207000.1	hydroxyproline-rich glycoprotein family protein	Gossypium hirsutum	10
1288	18.07	18.07	43.7	43.3	35.2	Gohir.D06G117100.3	Nucleotide-diphospho-sugar transferases superfamily protein	Gossypium hirsutum	11
1289	18.06	69.05	64.2	63.1	61.3	Gohir.D13G230200.2	alpha-glucan phosphorylase 2	Gossypium hirsutum	66
1290	18.06	18.13	42.7	42.2	39	Gohir.A12G090200.1	structural constituent of ribosome	Gossypium hirsutum	12
1291	18.04	23.52	32.5	26	26	Gohir.D05G304700.1	S-adenosyl-L-methionine-dependent methyltransferases superfamily protein	Gossypium hirsutum	13
1292	18.04	18.28	24.6	19.8	16.5	Gohir.D08G058700.3	RNA recognition motif (RRM)-containing protein	Gossypium hirsutum	12
1293	18.04	18.05	21	17.5	17.5	Gohir.D08G250900.5	eukaryotic translation initiation factor SUI1 family protein	Gossypium hirsutum	9
1294	18.03	18.12	16.2	16.2	11.9	Gohir.D13G094700.1	Pentatricopeptide repeat (PPR) superfamily protein	Gossypium hirsutum	14
1295	18.03	18.03	32.2	28.7	28.7	Gohir.D02G219900.1	SH3 domain-containing protein	Gossypium hirsutum	13
1296	18.03	18.03	33	31.1	31.1	Gohir.D10G058000.1	oligouridylate binding protein 1B	Gossypium hirsutum	12
1297	18.02	18.48	32.5	30	27.6	Gohir.D02G055000.1	pleiotropic regulatory locus 1	Gossypium hirsutum	10
1298	18.02	18.02	49.6	45.3	44.9	Gohir.D07G028300.4	pyrroline-5- carboxylate (P5C) reductase	Gossypium hirsutum	10
1299	18	69.86	42.6	39.4	38.7	Gohir.D02G187500.1	Alanyl-tRNA synthetase	Gossypium hirsutum	44
1300	18	49.64	62.9	61.7	61.6	Gohir.D09G009500.1	Insulinase (Peptidase family M16) protein	Gossypium hirsutum	53
1301	18	25.96	54.5	54.5	54.5	Gohir.D05G226900.1	general regulatory factor 2	Gossypium hirsutum	19
1302	18	25.23	60.9	57.6	52.9	Gohir.A12G166600.1	voltage dependent anion channel 1	Gossypium hirsutum	17
1303	18	22.22	45.7	43.3	43.3	Gohir.D02G109000.1	plastid transcriptionally active 4	Gossypium hirsutum	29
1304	18	18	56.3	52	52	Gohir.D08G055800.1	NADH-ubiquinone oxidoreductase 24 kDa subunit, putative	Gossypium hirsutum	16
1305	18	18	38.8	38.8	35.6	Gohir.D06G065900.1	6-phosphogluconate dehydrogenase family protein	Gossypium hirsutum	12
1306	18	18	28.8	27.2	27.2	Gohir.A11G275100.1	ATP-citrate lyase A-3	Gossypium hirsutum	9
1307	18	18	39.7	39.7	39.7	Gohir.A06G207400.2	glyoxalase I homolog	Gossypium hirsutum	11
1308	18	18	47.2	47.2	47.2	Gohir.D06G103700.1	chorismate mutase 2	Gossypium hirsutum	9
1309	18	18	43.1	43.1	43.1	Gohir.D10G043100.1	DEGP protease 5	Gossypium hirsutum	10
1310	17.99	18.04	57.6	57.1	57.1	Gohir.D11G152300.1		Gossypium hirsutum	11
1311	17.98	55.32	78.5	73.7	71	Gohir.A12G061000.1	fructose-bisphosphate aldolase 2	Gossypium hirsutum	120
1312	17.98	18.04	32.2	27.1	27.1	Gohir.A09G245100.1	Protein kinase superfamily protein	Gossypium hirsutum	9
1313	17.96	26.01	59.8	54	54	Gohir.A13G068900.1	general regulatory factor 2	Gossypium hirsutum	18
1314	17.96	18.03	41.1	41.1	34.7	Gohir.A11G235800.1	FMN binding	Gossypium hirsutum	12
1315	17.94	18.05	32.9	32.9	25.3	Gohir.D09G161600.1	acyl-CoA oxidase 4	Gossypium hirsutum	9
1316	17.93	17.98	45.5	42	42	Gohir.D06G146300.1	photosystem I subunit F	Gossypium hirsutum	16
1317	17.92	19.27	24.6	18.5	17.6	Gohir.A10G170400.1	beta-xylosidase 1	Gossypium hirsutum	12
1318	17.92	17.98	28.5	28.5	26.6	Gohir.D01G020400.1		Gossypium hirsutum	9
1319	17.91	21.59	69.8	69.8	69.2	Gohir.A03G030100.1	lactoylglutathione lyase family protein / glyoxalase I family protein	Gossypium hirsutum	14
1320	17.9	18.11	24.9	20	17.3	Gohir.D06G150100.1	mitotic checkpoint family protein	Gossypium hirsutum	11
1321	17.89	17.97	25.4	19.3	17.7	Gohir.A01G146400.1	microtubule-associated proteins 70-2	Gossypium hirsutum	12
1322	17.89	17.92	23.9	22.1	22.1	Gohir.A11G177800.1	Serine carboxypeptidase S28 family protein	Gossypium hirsutum	11
1323	17.89	17.92	27.5	27.5	27.5	Gohir.D13G143300.1	RNA-binding (RRM/RBD/RNP motifs) family protein	Gossypium hirsutum	14
1324	17.86	18.06	34.4	34.4	28.7	Gohir.A03G026300.1	UDP-Glycosyltransferase superfamily protein	Gossypium hirsutum	12
1325	17.79	17.89	43.8	41.1	40.5	Gohir.A06G174100.1	alpha/beta-Hydrolases superfamily protein	Gossypium hirsutum	9
1326	17.79	17.86	27.9	27.9	27.9	Gohir.D05G224800.2	purin 7	Gossypium hirsutum	9
1327	17.78	26.05	34.2	32.6	28.9	Gohir.D07G226200.1	aldehyde dehydrogenase 2B4	Gossypium hirsutum	15
1328	17.78	24.03	50.7	50.7	50.7	Gohir.D05G296400.1	adenosine kinase 2	Gossypium hirsutum	15
1329	17.77	18.26	37	33.6	23.7	Gohir.A05G214600.1	xylulose kinase-2	Gossypium hirsutum	11
1330	17.77	18.09	46.8	45.5	40.9	Gohir.D08G246300.1	isopentenyl pyrophosphate:dimethylallyl pyrophosphate isomerase 2	Gossypium hirsutum	12
1331	17.77	17.8	45.6	45.3	40.2	Gohir.D04G155700.1	EXORDIUM like 2	Gossypium hirsutum	14
1332	17.75	17.91	9.2	9.2	7.9	Gohir.D08G092400.2	Nuclear pore complex protein	Gossypium hirsutum	10
1333	17.74	51.79	37.5	32.8	29.7	Gohir.D03G141500.1	ubiquitin activating enzyme 2	Gossypium hirsutum	31
1334	17.74	17.8	29.6	26.7	25.1	Gohir.D12G228000.1	Ubiquitin-like superfamily protein	Gossypium hirsutum	11
1335	17.72	17.78	48	48	45.4	Gohir.A05G298900.1	Ribosomal protein L10 family protein	Gossypium hirsutum	14
1336	17.66	21.92	38.6	33.5	33.5	Gohir.A12G262300.1	pfkB-like carbohydrate kinase family protein	Gossypium hirsutum	11
1337	17.66	17.7	41.7	41.3	41.3	Gohir.D10G075900.1	peptide deformylase 1A	Gossypium hirsutum	10
1338	17.64	17.67	31.9	26.6	23.3	Gohir.D08G101600.1	ubiquitin-associated (UBA)/TS-N domain-containing protein	Gossypium hirsutum	9
1339	17.63	17.68	18.7	17.7	17.7	Gohir.D09G224000.1	acylaminoacyl-peptidase-related	Gossypium hirsutum	10
1340	17.62	17.66	55.8	55.4	55.4	Gohir.A12G045100.1	RAB GTPase 11C	Gossypium hirsutum	9
1341	17.62	17.66	24.7	24.7	24.7	Gohir.A08G082500.1	O-Glycosyl hydrolases family 17 protein	Gossypium hirsutum	11
1342	17.61	34.13	68.4	65.5	65.5	Gohir.A04G123100.1	triosephosphate isomerase	Gossypium hirsutum	53
1343	17.61	17.69	37.8	33.1	29.4	Gohir.A03G199400.1	NAD(P)-binding Rossmann-fold superfamily protein	Gossypium hirsutum	11
1344	17.61	17.68	29.7	28.7	28.7	Gohir.A03G148900.3	Nucleotidylyl transferase superfamily protein	Gossypium hirsutum	9
1345	17.59	17.74	19	14.7	14	Gohir.A02G084500.1	starch branching enzyme 2.2	Gossypium hirsutum	10
1346	17.58	17.67	33	29.1	27.1	Gohir.A11G011400.1	HXXXD-type acyl-transferase family protein	Gossypium hirsutum	11
1347	17.54	19.83	50.2	46.3	46.3	Gohir.D09G149200.1	NAD(P)-linked oxidoreductase superfamily protein	Gossypium hirsutum	11
1348	17.54	17.62	28.4	25.4	25.4	Gohir.D10G146800.1	coenzyme F420 hydrogenase family / dehydrogenase, beta subunit family	Gossypium hirsutum	11
1349	17.54	17.57	38.5	31.3	31.3	Gohir.A05G152400.1	GDSL-like Lipase/Acylhydrolase superfamily protein	Gossypium hirsutum	15
1350	17.53	17.6	81.1	81.1	81.1	Gohir.D08G160400.1	Nucleoside diphosphate kinase family protein	Gossypium hirsutum	16
1351	17.52	17.66	35.5	35.5	24.5	Gohir.A05G407900.1	UDP-glucosyl transferase 78D2	Gossypium hirsutum	10
1352	17.51	17.55	40.6	40.1	40.1	Gohir.D06G017300.1	Protein of unknown function (DUF3223)	Gossypium hirsutum	9
1353	17.51	17.54	15.1	13	13	Gohir.D11G145600.1	structural constituent of nuclear pore	Gossypium hirsutum	12
1354	17.5	17.55	32.7	30.1	30.1	Gohir.A02G024200.1	Chalcone and stilbene synthase family protein	Gossypium hirsutum	13
1355	17.47	17.57	41.9	31.4	31.4	Gohir.D02G024800.1		Gossypium hirsutum	9
1356	17.45	17.49	31.5	26.6	26.6	Gohir.A13G180600.2	KNOTTED1-like homeobox gene 3	Gossypium hirsutum	9
1357	17.44	17.53	33.3	33.2	33.2	Gohir.D06G067800.1	phosphofructokinase 3	Gossypium hirsutum	13
1358	17.44	17.52	23.6	23.4	23.4	Gohir.A06G072100.1	Alkaline-phosphatase-like family protein	Gossypium hirsutum	10
1359	17.43	21.7	43.4	43.4	43.4	Gohir.A13G214700.1	NAD(P)-binding Rossmann-fold superfamily protein	Gossypium hirsutum	18
1360	17.43	17.54	23.9	21.8	13.2	Gohir.D05G256500.1	Ubiquitin-like superfamily protein	Gossypium hirsutum	10
1361	17.42	21.53	24.9	22.8	22.8	Gohir.A10G038100.1	Kinase-related protein of unknown function (DUF1296)	Gossypium hirsutum	12
1362	17.42	17.6	20.4	17.2	16	Gohir.A11G145600.1	acetyl-CoA carboxylase carboxyl transferase subunit beta	Gossypium hirsutum	14
1363	17.41	17.5	58.6	58.6	58.6	Gohir.D04G083000.1	ureidoglycolate hydrolases	Gossypium hirsutum	10
1364	17.41	17.46	72	71.4	71.4	Gohir.A12G151200.1	high mobility group A	Gossypium hirsutum	20
1365	17.4	37.84	56.7	53.4	52.3	Gohir.D13G042000.1	D-3-phosphoglycerate dehydrogenase	Gossypium hirsutum	23
1366	17.4	17.44	18.3	16.9	16.9	Gohir.D06G025400.1	RNA-binding KH domain-containing protein	Gossypium hirsutum	9
1367	17.36	17.4	38.7	37.7	35.5	Gohir.D05G374700.1	Co-chaperone GrpE family protein	Gossypium hirsutum	11
1368	17.34	17.37	22.3	20.6	20.6	Gohir.A07G001500.1		Gossypium hirsutum	9
1369	17.33	17.4	53.6	48.7	47.7	Gohir.D07G133200.1	nuclear encoded CLP protease 5	Gossypium hirsutum	19
1370	17.32	17.45	27.5	23.1	23.1	Gohir.D01G160800.1	PAM domain (PCI/PINT associated module) protein	Gossypium hirsutum	10
1371	17.32	17.43	38.4	35.2	25.9	Gohir.A01G055400.1	D-mannose binding lectin protein with Apple-like carbohydrate-binding domain	Gossypium hirsutum	20
1372	17.29	17.33	33	31.6	30	Gohir.D05G203400.1	serine carboxypeptidase-like 40	Gossypium hirsutum	10
1373	17.28	17.54	8.5	5.6	4.9	Gohir.A11G078000.1	transcription regulators	Gossypium hirsutum	10
1374	17.27	17.35	48.6	40.8	40.4	Gohir.D10G003300.1	NAD(P)-binding Rossmann-fold superfamily protein	Gossypium hirsutum	11
1375	17.27	17.34	24.8	23.2	23.2	Gohir.D12G075500.1	plant U-box 49	Gossypium hirsutum	9
1376	17.26	17.33	74.2	74.2	74.2	Gohir.D02G122200.1	Calcium-binding EF-hand family protein	Gossypium hirsutum	9
1377	17.25	19.62	23.6	15.8	14.9	Gohir.A09G086900.1	Argonaute family protein	Gossypium hirsutum	13
1378	17.24	17.27	29.6	24.7	24.7	Gohir.D03G142300.2	TBP-associated factor 15B	Gossypium hirsutum	13
1379	17.22	17.35	27.5	26.5	24.2	Gohir.D09G227100.3	actin-related protein 9	Gossypium hirsutum	10
1380	17.22	17.3	14.1	10.3	5.7	Gohir.A12G070200.1	Transducin/WD40 repeat-like superfamily protein	Gossypium hirsutum	8
1381	17.22	17.3	26.6	21.6	19.3	Gohir.1Z042400.2		Gossypium hirsutum	10
1382	17.2	17.29	30.9	29.7	21.9	Gohir.D01G114300.1	L-Aspartase-like family protein	Gossypium hirsutum	9
1383	17.2	17.28	43.3	38.7	38.7	Gohir.A03G013000.1	D-isomer specific 2-hydroxyacid dehydrogenase family protein	Gossypium hirsutum	11
1384	17.15	19.02	52.7	42.1	39.9	Gohir.D13G021400.1	glutathione transferase lambda 2	Gossypium hirsutum	11
1385	17.12	17.15	51.3	51.3	51.3	Gohir.D08G086700.1	ribosomal protein L18	Gossypium hirsutum	10
1386	17.1	17.18	35.3	28.9	28.9	Gohir.D11G345900.1	non-intrinsic ABC protein 9	Gossypium hirsutum	9
1387	17.1	17.17	51.2	44.4	44.4	Gohir.D12G108800.1	phosphomannomutase	Gossypium hirsutum	11
1388	17.09	17.22	39.3	39.3	36.3	Gohir.A08G046100.1	pfkB-like carbohydrate kinase family protein	Gossypium hirsutum	12
1389	17.06	17.18	23.2	16.9	12.1	Gohir.D11G326700.1	Nucleoporin interacting component (Nup93/Nic96-like) family protein	Gossypium hirsutum	9
1390	17.05	17.13	47.9	43.2	35	Gohir.A05G173200.1	plant UBX domain-containing protein 3	Gossypium hirsutum	13
1391	17.05	17.1	39.1	33.3	29.9	Gohir.A10G024000.1	Clathrin light chain protein	Gossypium hirsutum	14
1392	17.04	17.07	50	48.6	48.6	Gohir.D13G040500.1	Ribosomal protein S5 domain 2-like superfamily protein	Gossypium hirsutum	10
1393	17.03	17.13	30.9	30.6	26	Gohir.D11G001200.1	D-cysteine desulfhydrase	Gossypium hirsutum	9
1394	17.03	17.12	44.9	44.9	44.9	Gohir.D08G190800.1	Pentapeptide repeat-containing protein	Gossypium hirsutum	24
1395	17.03	17.1	31.2	28.8	28.8	Gohir.D09G169700.1	pyrimidine 1	Gossypium hirsutum	9
1396	17	17.1	67.3	67.3	67.3	Gohir.D09G088400.1	copper/zinc superoxide dismutase 2	Gossypium hirsutum	55
1397	16.97	18.59	38.7	36.1	36.1	Gohir.D02G068700.1	Peroxidase superfamily protein	Gossypium hirsutum	16
1398	16.96	17.08	27	26.8	26.8	Gohir.D05G114300.1	O-fucosyltransferase family protein	Gossypium hirsutum	10
1399	16.94	16.99	27.1	23.3	23.3	Gohir.D05G186500.2	DC1 domain-containing protein	Gossypium hirsutum	10
1400	16.93	17.04	22.6	18.6	18.6	Gohir.A09G196200.1	Class II aminoacyl-tRNA and biotin synthetases superfamily protein	Gossypium hirsutum	11
1401	16.93	17.04	39.8	39.5	39.5	Gohir.D11G071200.1		Gossypium hirsutum	13
1402	16.93	16.97	62.9	57.3	47.4	Gohir.D10G246000.1	Ribosomal protein L10 family protein	Gossypium hirsutum	15
1403	16.92	17	42.9	42.9	39.5	Gohir.D07G125300.1	rhodanese-like domain-containing protein / PPIC-type PPIASE domain-containing protein	Gossypium hirsutum	11
1404	16.9	17	52.2	45	41.6	Gohir.D05G236100.1	YbaK/aminoacyl-tRNA synthetase-associated domain	Gossypium hirsutum	11
1405	16.89	33.28	45.6	38.3	36.9	Gohir.D01G170200.1	seryl-tRNA synthetase / serine--tRNA ligase	Gossypium hirsutum	26
1406	16.89	16.93	37.7	37.7	37.7	Gohir.D11G149200.1	serine carboxypeptidase-like 20	Gossypium hirsutum	13
1407	16.88	16.91	78.1	78.1	78.1	Gohir.D08G014500.1	60S acidic ribosomal protein family	Gossypium hirsutum	13
1408	16.87	16.93	17.9	17.9	17.9	Gohir.A08G177400.2	Protein of unknown function (DUF544)	Gossypium hirsutum	10
1409	16.85	16.93	29.6	29.6	29.6	Gohir.D13G184900.1	Pectinacetylesterase family protein	Gossypium hirsutum	9
1410	16.85	16.92	21.2	21.2	21	Gohir.D05G064200.1	Eukaryotic aspartyl protease family protein	Gossypium hirsutum	9
1411	16.85	16.89	29.3	29.3	27.6	Gohir.D12G266200.1	Eukaryotic aspartyl protease family protein	Gossypium hirsutum	15
1412	16.82	16.89	33.9	29.2	29.2	Gohir.D04G146200.1	photosystem II reaction center PSB29 protein	Gossypium hirsutum	14
1413	16.82	16.86	63.1	62.7	54.8	Gohir.A05G074000.1	pyridoxine biosynthesis 2	Gossypium hirsutum	11
1414	16.81	16.84	27.9	26.3	23	Gohir.A12G205400.1	GHMP kinase family protein	Gossypium hirsutum	8
1415	16.8	17	35	27	21.4	Gohir.D12G015400.2	WD-40 repeat family protein / small nuclear ribonucleoprotein Prp4p-related	Gossypium hirsutum	9
1416	16.8	16.88	43.8	43.8	43.8	Gohir.A02G148400.1	xyloglucan endotransglucosylase/hydrolase 6	Gossypium hirsutum	17
1417	16.79	16.82	44	43.1	43.1	Gohir.D13G227700.1	Ribosomal protein L1p/L10e family	Gossypium hirsutum	12
1418	16.79	16.82	49.7	49.2	49.2	Gohir.A13G118600.1	N-acetyl-l-glutamate kinase	Gossypium hirsutum	11
1419	16.76	16.88	18.7	15.3	15.3	Gohir.D04G002800.1	FTSH protease 11	Gossypium hirsutum	10
1420	16.75	17.01	22.6	22.6	21.1	Gohir.A13G080400.1	Purple acid phosphatases superfamily protein	Gossypium hirsutum	11
1421	16.75	16.81	36.7	32.1	32.1	Gohir.A08G133200.2	dihydrodipicolinate synthase	Gossypium hirsutum	12
1422	16.74	16.82	30.3	30.3	30.3	Gohir.D09G056200.1	Aluminium induced protein with YGL and LRDR motifs	Gossypium hirsutum	10
1423	16.74	16.81	33.7	31.8	28.6	Gohir.D11G174300.1	tryptophan synthase beta type 2	Gossypium hirsutum	8
1424	16.73	16.75	43.1	43.1	43.1	Gohir.D08G206600.2	tryptophan synthase alpha chain	Gossypium hirsutum	9
1425	16.72	25.96	45.6	39.6	39.6	Gohir.A06G148700.1	APS reductase 3	Gossypium hirsutum	18
1426	16.72	16.8	66.7	52	52	Gohir.D08G010800.1	histone H2A 12	Gossypium hirsutum	24
1427	16.71	16.77	40.2	36.4	33.8	Gohir.D07G205500.1	SMAD/FHA domain-containing protein	Gossypium hirsutum	8
1428	16.71	16.76	25	22.1	22.1	Gohir.A06G001800.1	Subtilisin-like serine endopeptidase family protein	Gossypium hirsutum	14
1429	16.68	51.67	76.7	76	76	Gohir.D03G177400.1	phosphoribulokinase	Gossypium hirsutum	89
1430	16.68	47.09	54.1	54.1	52.5	Gohir.D13G239700.1	heat shock protein 70B	Gossypium hirsutum	75
1431	16.68	25.12	21.7	16	14.6	Gohir.A09G063600.1	TOPLESS-related 2	Gossypium hirsutum	14
1432	16.67	16.75	43.1	31.3	31.3	Gohir.A12G040900.1	ubiquitin fusion degradation 1	Gossypium hirsutum	9
1433	16.67	16.7	28.6	28.6	27.1	Gohir.D04G083900.1	photosystem II reaction center protein G	Gossypium hirsutum	23
1434	16.65	22.6	36.3	34.5	34.5	Gohir.D08G222100.1	importin alpha isoform 4	Gossypium hirsutum	12
1435	16.65	16.81	52.3	51.3	42.7	Gohir.D07G069200.1	D-ribulose-5-phosphate-3-epimerase	Gossypium hirsutum	21
1436	16.64	18.89	37.2	32.8	28.6	Gohir.A06G192300.3	hydroxycinnamoyl-CoA shikimate/quinate hydroxycinnamoyl transferase	Gossypium hirsutum	10
1437	16.64	17.09	67.2	66.4	56	Gohir.D08G128100.1	ribosomal protein S8	Gossypium hirsutum	17
1438	16.64	16.76	30.1	30.1	27.7	Gohir.A02G073900.1	Pyridoxal phosphate (PLP)-dependent transferases superfamily protein	Gossypium hirsutum	11
1439	16.63	16.65	61.1	56.6	51.8	Gohir.D13G017200.1	oxidoreductases, acting on NADH or NADPH, quinone or similar compound as acceptor	Gossypium hirsutum	9
1440	16.63	16.65	20.4	20.4	20.4	Gohir.D01G007500.1	Leucine-rich repeat (LRR) family protein	Gossypium hirsutum	19
1441	16.62	16.76	24.9	16.8	14	Gohir.A01G133400.1	mitochondrial substrate carrier family protein	Gossypium hirsutum	9
1442	16.6	16.7	53	49.3	49.3	Gohir.D12G010200.1	glutathione S-transferase 6	Gossypium hirsutum	17
1443	16.56	16.88	21.6	19.4	17.1	Gohir.D12G205600.3	S-adenosyl-L-methionine-dependent methyltransferases superfamily protein	Gossypium hirsutum	9
1444	16.56	16.68	30.3	27.2	27.2	Gohir.A10G203300.1	pseudouridine synthase family protein	Gossypium hirsutum	9
1445	16.56	16.67	43.3	38.5	35.8	Gohir.A02G130400.1	sulfotransferase 16	Gossypium hirsutum	9
1446	16.55	18.68	42.2	39	39	Gohir.D01G103200.1	NmrA-like negative transcriptional regulator family protein	Gossypium hirsutum	12
1447	16.54	16.57	18.2	13.8	11.9	Gohir.D05G191500.1	Calcium-binding tetratricopeptide family protein	Gossypium hirsutum	8
1448	16.54	16.56	44.9	44	40.6	Gohir.D08G060700.1	breast basic conserved 1	Gossypium hirsutum	9
1449	16.53	16.56	61.9	49.5	42.9	Gohir.D10G026400.1	phosphoglycerate/bisphosphoglycerate mutase family protein	Gossypium hirsutum	9
1450	16.52	16.71	35.1	32	26.6	Gohir.A11G092400.1	alpha/beta-Hydrolases superfamily protein	Gossypium hirsutum	9
1451	16.51	22.66	49.2	47.3	37.6	Gohir.D10G137200.1	selenium-binding protein 1	Gossypium hirsutum	12
1452	16.5	16.56	37.3	32.5	26.6	Gohir.A13G151300.1	solanesyl diphosphate synthase 1	Gossypium hirsutum	9
1453	16.49	16.55	44.6	41.6	41.6	Gohir.D13G067900.2	ssDNA-binding transcriptional regulator	Gossypium hirsutum	16
1454	16.49	16.51	32.5	32.5	29.8	Gohir.D05G180000.1	farnesyl diphosphate synthase 1	Gossypium hirsutum	9
1455	16.48	18.07	47.6	39	36.7	Gohir.D07G226500.1	formate dehydrogenase	Gossypium hirsutum	13
1456	16.48	16.55	58.5	53.6	53.6	Gohir.A13G141700.1	PsbQ-like 1	Gossypium hirsutum	12
1457	16.47	76.18	59.8	57.1	54.2	Gohir.A11G324100.1	ATPase, AAA-type, CDC48 protein	Gossypium hirsutum	68
1458	16.47	16.57	41.5	39.2	25.6	Gohir.D12G193300.1	Ribosomal protein L7Ae/L30e/S12e/Gadd45 family protein	Gossypium hirsutum	10
1459	16.47	16.5	46.5	46.5	42.7	Gohir.D05G254800.1	Rieske (2Fe-2S) domain-containing protein	Gossypium hirsutum	13
1460	16.43	33.15	55.6	55.4	53.6	Gohir.D05G359200.1	protochlorophyllide oxidoreductase A	Gossypium hirsutum	40
1461	16.42	16.48	17.2	12.3	12.3	Gohir.D04G104200.1	ENTH/VHS family protein	Gossypium hirsutum	9
1462	16.41	40.25	41.3	33.9	30.2	Gohir.1Z034000.1	MIF4G domain-containing protein / MA3 domain-containing protein	Gossypium hirsutum	23
1463	16.4	27.4	50.9	50.9	43.1	Gohir.D04G148100.1	hydroxymethylbilane synthase	Gossypium hirsutum	23
1464	16.4	16.45	55.3	55.3	55.3	Gohir.A12G028200.1	RAB GTPase homolog G3F	Gossypium hirsutum	9
1465	16.39	16.46	26.7	24.4	21.7	Gohir.D01G215500.1	sulfoquinovosyldiacylglycerol 2	Gossypium hirsutum	10
1466	16.39	16.44	14.2	11.3	10.3	Gohir.D04G001800.1	subunit of exocyst complex 8	Gossypium hirsutum	9
1467	16.37	16.39	68.2	68.2	68.2	Gohir.D10G195900.1	LYR family of Fe/S cluster biogenesis protein	Gossypium hirsutum	15
1468	16.36	16.43	23.5	22.4	19.9	Gohir.D11G227100.1	Splicing factor, CC1-like	Gossypium hirsutum	10
1469	16.36	16.42	29.9	29.9	29.9	Gohir.D05G211000.1	NAD(P)-binding Rossmann-fold superfamily protein	Gossypium hirsutum	11
1470	16.36	16.41	32	32	32	Gohir.D07G001200.1	cell division control 2	Gossypium hirsutum	9
1471	16.35	16.99	29.8	25.6	20.7	Gohir.D07G193100.1	Lycopene beta/epsilon cyclase protein	Gossypium hirsutum	8
1472	16.35	16.44	48.6	42.9	42.9	Gohir.D06G169100.1	light harvesting complex photosystem II	Gossypium hirsutum	14
1473	16.34	16.43	46	46	42.6	Gohir.D06G108900.1	Plastid-lipid associated protein PAP / fibrillin family protein	Gossypium hirsutum	11
1474	16.33	16.43	43.7	43.7	36.9	Gohir.A05G192500.1	dihydroflavonol 4-reductase	Gossypium hirsutum	10
1475	16.31	16.37	29.9	24.2	20.2	Gohir.D11G292100.1	terpene synthase 21	Gossypium hirsutum	10
1476	16.31	16.36	26.7	25.7	25.7	Gohir.D05G002200.3	Transducin/WD40 repeat-like superfamily protein	Gossypium hirsutum	9
1477	16.3	16.31	51.7	51.7	51.7	Gohir.D04G127600.1	SOUL heme-binding family protein	Gossypium hirsutum	9
1478	16.29	16.43	37.8	37.3	29.5	Gohir.D02G096700.1	Papain family cysteine protease	Gossypium hirsutum	13
1479	16.29	16.33	18.8	18.8	17.1	Gohir.A13G022600.1	Photosystem I, PsaA/PsaB protein	Gossypium hirsutum	12
1480	16.28	25.4	19.7	12.5	9.5	Gohir.D11G167400.1	little nuclei1	Gossypium hirsutum	11
1481	16.28	16.3	34.2	34.2	34.2	Gohir.A09G195600.3	3-ketoacyl-acyl carrier protein synthase III	Gossypium hirsutum	11
1482	16.26	16.32	27.1	20.7	19.4	Gohir.A02G119100.2	ENTH/VHS family protein	Gossypium hirsutum	9
1483	16.25	16.35	36.3	26.5	26.5	Gohir.A01G052800.1	Cofactor-independent phosphoglycerate mutase	Gossypium hirsutum	11
1484	16.24	63.5	51.3	46.7	44.6	Gohir.A03G108500.1	aconitase 3	Gossypium hirsutum	40
1485	16.24	16.35	34.1	30.8	27.5	Gohir.D01G086800.6	ARID/BRIGHT DNA-binding domain-containing protein	Gossypium hirsutum	9
1486	16.23	83.94	67.7	66.1	64.3	Gohir.D11G314900.1	Cobalamin-independent synthase family protein	Gossypium hirsutum	95
1487	16.23	18.4	33.4	31.3	29.9	Gohir.D10G193000.1	Eukaryotic aspartyl protease family protein	Gossypium hirsutum	20
1488	16.23	16.25	52.9	52.9	46.2	Gohir.A05G075400.1	SMAD/FHA domain-containing protein	Gossypium hirsutum	21
1489	16.22	16.29	53.1	45.5	45.5	Gohir.D01G115900.1	RNA-binding (RRM/RBD/RNP motifs) family protein	Gossypium hirsutum	13
1490	16.22	16.23	61.1	60.6	60.6	Gohir.A10G124400.1	peroxiredoxin IIF	Gossypium hirsutum	16
1491	16.21	25.14	28.1	22.1	21.2	Gohir.A05G267600.1	Glycosyl hydrolase family protein	Gossypium hirsutum	14
1492	16.2	30.75	40	39.8	38.1	Gohir.A02G053100.1	importin alpha isoform 1	Gossypium hirsutum	17
1493	16.19	16.29	42	36.8	32.3	Gohir.D11G250600.2		Gossypium hirsutum	8
1494	16.19	16.2	21.7	21.7	17.9	Gohir.A03G112900.1	hydroxyproline-rich glycoprotein family protein	Gossypium hirsutum	8
1495	16.18	16.19	28.8	28.8	28.8	Gohir.A03G057400.1	Cyclophilin-like peptidyl-prolyl cis-trans isomerase family protein	Gossypium hirsutum	14
1496	16.17	16.38	37.5	35.5	30.2	Gohir.D06G130900.3		Gossypium hirsutum	10
1497	16.17	16.18	56.8	49.8	45.8	Gohir.A05G329200.1	Clathrin light chain protein	Gossypium hirsutum	10
1498	16.14	16.25	41	36.7	31.7	Gohir.A03G182700.1	Ribosomal protein L1p/L10e family	Gossypium hirsutum	9
1499	16.14	16.22	22.4	22.4	15.9	Gohir.D12G040200.1	Protein of unknown function (DUF3411)	Gossypium hirsutum	9
1500	16.14	16.15	37.9	35.1	33.3	Gohir.D13G223200.1	chloroplastic NIFS-like cysteine desulfurase	Gossypium hirsutum	9
1501	16.12	16.25	30.7	28.4	27.5	Gohir.A09G246000.1	AMP-dependent synthetase and ligase family protein	Gossypium hirsutum	9
1502	16.1	16.11	50	42.7	42.7	Gohir.D10G090200.1	Ribosomal protein L2 family	Gossypium hirsutum	22
1503	16.08	16.3	43.1	36.1	33.8	Gohir.A03G159500.1	transferases;folic acid binding	Gossypium hirsutum	9
1504	16.07	16.17	16.5	12.6	12.6	Gohir.A07G171800.1	ribonuclease II family protein	Gossypium hirsutum	9
1505	16.07	16.15	28	28	25.2	Gohir.A10G183000.2	annexin 8	Gossypium hirsutum	8
1506	16.06	29.06	17	14.4	12.9	Gohir.D01G104400.1	GYF domain-containing protein	Gossypium hirsutum	15
1507	16.06	20.31	50.7	50.2	41.6	Gohir.D13G156900.1	glutathione S-transferase TAU 19	Gossypium hirsutum	14
1508	16.05	16.17	48.1	36.8	33	Gohir.A11G309600.1	eukaryotic translation initiation factor 3E	Gossypium hirsutum	9
1509	16.05	16.12	48.8	39.7	39.7	Gohir.D09G002800.1		Gossypium hirsutum	11
1510	16.05	16.05	59.8	51.3	50.8	Gohir.D07G228100.1	ribosomal protein L12-A	Gossypium hirsutum	19
1511	16.05	16.05	35.4	26.9	24.5	Gohir.D11G297200.1	cinnamyl alcohol dehydrogenase 6	Gossypium hirsutum	11
1512	16.04	26.36	31.2	23	23	Gohir.A13G230000.1	C2H2 zinc-finger protein SERRATE (SE)	Gossypium hirsutum	15
1513	16.04	16.08	40.2	40.2	36.1	Gohir.D11G275200.1	Domain of unknown function (DUF1995)	Gossypium hirsutum	9
1514	16.04	16.05	33.9	30	24.5	Gohir.A08G026900.1	2-oxoglutarate (2OG) and Fe(II)-dependent oxygenase superfamily protein	Gossypium hirsutum	9
1515	16.04	16.04	42.6	35.7	35.7	Gohir.D12G192500.1	gamma carbonic anhydrase like 1	Gossypium hirsutum	12
1516	16.03	16.17	22.2	15.7	13.1	Gohir.D01G094800.1	Prolyl oligopeptidase family protein	Gossypium hirsutum	10
1517	16.03	16.1	39.3	39.3	39.3	Gohir.D11G230800.1	photosystem I reaction center subunit PSI-N, chloroplast, putative / PSI-N, putative (PSAN)	Gossypium hirsutum	12
1518	16.03	16.03	34.4	28.3	28.3	Gohir.D05G295900.1	P-loop containing nucleoside triphosphate hydrolases superfamily protein	Gossypium hirsutum	12
1519	16.02	16.15	38.6	29.9	21.5	Gohir.D05G222800.1	Clathrin adaptor complexes medium subunit family protein	Gossypium hirsutum	9
1520	16.02	16.02	23.2	17.3	16.3	Gohir.D05G301600.1	actin-related protein 5	Gossypium hirsutum	8
1521	16.02	16.02	46.6	42.5	42.5	Gohir.D13G067200.1	Rad23 UV excision repair protein family	Gossypium hirsutum	14
1522	16.02	16.02	40.1	39.8	38.3	Gohir.D11G304800.1	Cysteine proteinases superfamily protein	Gossypium hirsutum	9
1523	16.02	16.02	24.7	20.1	20.1	Gohir.A09G202800.1	FAD/NAD(P)-binding oxidoreductase family protein	Gossypium hirsutum	8
1524	16.02	16.02	40.2	39.9	39.9	Gohir.D12G041100.1	NAD(P)-linked oxidoreductase superfamily protein	Gossypium hirsutum	10
1525	16.02	16.02	20.1	17.8	17.8	Gohir.A09G152800.1	glyoxal oxidase-related protein	Gossypium hirsutum	8
1526	16.01	16.06	40.3	40.3	32.3	Gohir.D11G116300.1	phosphoribosylformylglycinamidine cyclo-ligase, chloroplast / phosphoribosyl-aminoimidazole synthetase / AIR synthase (PUR5)	Gossypium hirsutum	8
1527	16.01	16.01	55.8	55.8	55.8	Gohir.D12G125200.1	ubiquitin 6	Gossypium hirsutum	17
1528	16	70.84	69.9	68.3	65.7	Gohir.A11G326300.1	heat shock cognate protein 70-1	Gossypium hirsutum	129
1529	16	38.77	61.7	61.7	61.7	Gohir.D08G231800.1	NAD(P)-linked oxidoreductase superfamily protein	Gossypium hirsutum	27
1530	16	25.27	25.1	25.1	25.1	Gohir.A03G175500.1	GTP cyclohydrolase II	Gossypium hirsutum	13
1531	16	22.06	42.4	41.3	41.3	Gohir.D11G208000.1	voltage dependent anion channel 2	Gossypium hirsutum	11
1532	16	20.69	32.1	31.3	28.4	Gohir.D04G047400.6	RNA-binding KH domain-containing protein	Gossypium hirsutum	10
1533	16	18	24.7	24.7	24.7	Gohir.D04G088200.1	serine carboxypeptidase-like 29	Gossypium hirsutum	9
1534	16	16	35.7	35.4	35.4	Gohir.D09G205700.1	glyoxalase 2-4	Gossypium hirsutum	11
1535	16	16	60	58.9	58.9	Gohir.A07G174900.1	chloroplast ribosomal protein S15	Gossypium hirsutum	9
1536	16	16	39.2	38.8	38.8	Gohir.D11G017600.1	plastid ribosomal protein l11	Gossypium hirsutum	13
1537	16	16	37.1	35.1	35.1	Gohir.D05G203500.5	uroporphyrinogen-III synthase family protein	Gossypium hirsutum	9
1538	16	16	37.4	37.4	37.4	Gohir.A02G141000.1	RNA-binding (RRM/RBD/RNP motifs) family protein	Gossypium hirsutum	10
1539	15.98	16.11	17.3	15.5	12	Gohir.D09G117600.1	autoinhibited Ca2+-ATPase 11	Gossypium hirsutum	8
1540	15.98	16.04	39.2	36.1	29.6	Gohir.D08G137900.1	Peptide chain release factor 1	Gossypium hirsutum	8
1541	15.97	16.09	24.9	19.2	19.2	Gohir.A11G134700.1	Cytochrome P450 superfamily protein	Gossypium hirsutum	9
1542	15.96	16	21.9	21.9	21.9	Gohir.D13G122000.1	transducin family protein / WD-40 repeat family protein	Gossypium hirsutum	11
1543	15.95	16.3	27.6	21.4	20	Gohir.D11G093700.1	glycerol-3-phosphate acyltransferase 8	Gossypium hirsutum	9
1544	15.95	16.01	19	15.2	13.3	Gohir.A06G204400.1	pentatricopeptide (PPR) repeat-containing protein	Gossypium hirsutum	9
1545	15.95	15.99	38.5	31.8	31.8	Gohir.D01G216900.1	DNAJ heat shock family protein	Gossypium hirsutum	11
1546	15.93	16.1	40.3	30	24.9	Gohir.D04G159100.1	dolichyl-diphosphooligosaccharide-protein glycosyltransferase 48kDa subunit family protein	Gossypium hirsutum	9
1547	15.92	15.96	42.1	38.9	38.9	Gohir.A06G021400.1	N-terminal nucleophile aminohydrolases (Ntn hydrolases) superfamily protein	Gossypium hirsutum	8
1548	15.92	15.96	32.6	32.6	32.6	Gohir.A13G226300.1	NAD(P)-binding Rossmann-fold superfamily protein	Gossypium hirsutum	14
1549	15.89	70.13	83	81.1	72.8	Gohir.D02G159500.1	alanine-2-oxoglutarate aminotransferase 2	Gossypium hirsutum	124
1550	15.89	15.93	27	23.7	23.7	Gohir.A09G155200.1	Oxysterol-binding family protein	Gossypium hirsutum	11
1551	15.88	32.11	57.4	56.5	56.5	Gohir.A07G219400.4	cyclophilin 38	Gossypium hirsutum	31
1552	15.88	16.02	49.5	49.5	41.3	Gohir.A03G202700.1	Calcium-binding EF-hand family protein	Gossypium hirsutum	8
1553	15.88	15.98	26.5	17.9	17.7	Gohir.A13G075800.1	LETM1-like protein	Gossypium hirsutum	9
1554	15.87	15.99	50.1	46.9	39.4	Gohir.D11G150200.1	alpha/beta-Hydrolases superfamily protein	Gossypium hirsutum	10
1555	15.85	15.98	35.6	22.2	21.1	Gohir.A01G084000.2	EPS15 homology domain 1	Gossypium hirsutum	8
1556	15.85	15.92	39	39	39	Gohir.A10G190300.1	cystatin B	Gossypium hirsutum	10
1557	15.84	24.1	63	59.4	51.8	Gohir.D09G191400.1	Hyaluronan / mRNA binding family	Gossypium hirsutum	21
1558	15.84	15.95	33.9	31.9	26.8	Gohir.A12G097600.1	Domain of unknown function (DUF3598)	Gossypium hirsutum	8
1559	15.84	15.95	31.9	30	27.9	Gohir.A03G127000.2		Gossypium hirsutum	9
1560	15.83	22.98	51.6	46.5	39.6	Gohir.D11G055700.1	annexin 2	Gossypium hirsutum	14
1561	15.83	16.01	31.2	30.1	30.1	Gohir.D07G086000.1	phytoene desaturation 1	Gossypium hirsutum	9
1562	15.8	30.15	64.2	64.2	60.2	Gohir.D10G114500.1	photosystem II subunit P-1	Gossypium hirsutum	54
1563	15.8	15.93	22.5	21.2	17.2	Gohir.A03G016700.1	GMP synthase (glutamine-hydrolyzing), putative / glutamine amidotransferase, putative	Gossypium hirsutum	9
1564	15.79	15.85	54.4	50	45.6	Gohir.D01G032400.1	ribosomal protein L2	Gossypium hirsutum	14
1565	15.78	15.99	35.2	32.5	30	Gohir.D05G243000.1	serine carboxypeptidase-like 42	Gossypium hirsutum	9
1566	15.77	20.12	21.5	21.5	21.5	Gohir.A05G285700.1	Glycosyl hydrolase family protein	Gossypium hirsutum	11
1567	15.75	15.92	21.2	17.8	12.1	Gohir.D13G111000.1	lipoxygenase 1	Gossypium hirsutum	8
1568	15.75	15.82	33.9	33.9	33.9	Gohir.D11G207000.1	Acetamidase/Formamidase family protein	Gossypium hirsutum	9
1569	15.74	15.84	47.1	47.1	47.1	Gohir.D09G215000.1	elongation factor P (EF-P) family protein	Gossypium hirsutum	16
1570	15.74	15.8	33.3	33.3	33.3	Gohir.D07G209000.1	glutathione S-transferase TAU 8	Gossypium hirsutum	8
1571	15.73	15.79	58.6	58.6	54.7	Gohir.A01G161700.1	ADP-ribosylation factor A1F	Gossypium hirsutum	14
1572	15.72	17.89	26	23.3	23.3	Gohir.A11G097100.1	Eukaryotic aspartyl protease family protein	Gossypium hirsutum	11
1573	15.72	15.93	62.6	58.8	52.7	Gohir.D10G041200.1	prefoldin 6	Gossypium hirsutum	13
1574	15.71	16.01	38.7	28.4	18.6	Gohir.D11G038900.1	radical SAM domain-containing protein / GCN5-related N-acetyltransferase (GNAT) family protein	Gossypium hirsutum	8
1575	15.71	15.88	17	16.2	10.6	Gohir.D11G239000.2	NAD kinase 2	Gossypium hirsutum	10
1576	15.71	15.79	25.9	21.4	21.4	Gohir.A09G203700.1	acyl activating enzyme 5	Gossypium hirsutum	11
1577	15.7	15.82	59.3	50.5	42.2	Gohir.D09G219900.1	20S proteasome beta subunit D1	Gossypium hirsutum	10
1578	15.7	15.81	30.1	26.8	26.8	Gohir.A11G158300.1	Curculin-like (mannose-binding) lectin family protein	Gossypium hirsutum	12
1579	15.69	15.85	19.9	13.9	9.8	Gohir.D12G277600.1	plastid transcriptionally active 2	Gossypium hirsutum	7
1580	15.69	15.77	20.1	14.7	14.7	Gohir.D10G054600.3	Kinase-related protein of unknown function (DUF1296)	Gossypium hirsutum	9
1581	15.69	15.74	45.5	36.2	34.5	Gohir.D08G234900.1	Li-tolerant lipase 1	Gossypium hirsutum	23
1582	15.66	15.85	35.7	33	24.4	Gohir.D05G068300.2	myosin heavy chain-related	Gossypium hirsutum	10
1583	15.65	38.67	50.5	46.1	42.7	Gohir.A02G133100.3	SAP domain-containing protein	Gossypium hirsutum	20
1584	15.64	15.77	22.2	20.7	13.4	Gohir.A03G073800.1	acyl-activating enzyme 17	Gossypium hirsutum	8
1585	15.64	15.7	43.1	36.2	36.2	Gohir.D05G121500.1	Transducin/WD40 repeat-like superfamily protein	Gossypium hirsutum	11
1586	15.63	15.72	19.1	14.5	12.4	Gohir.D04G059800.1		Gossypium hirsutum	8
1587	15.61	22.22	24.6	21.8	18.2	Gohir.A08G118000.1	sucrose synthase 3	Gossypium hirsutum	11
1588	15.61	15.73	32.4	28.2	24	Gohir.A02G083700.1	OPC-8:0 CoA ligase1	Gossypium hirsutum	8
1589	15.61	15.66	35	29.8	29.8	Gohir.D09G107900.1	NAD(P)-binding Rossmann-fold superfamily protein	Gossypium hirsutum	9
1590	15.58	15.95	14.7	11.6	10.5	Gohir.D13G214100.1	ARM repeat superfamily protein	Gossypium hirsutum	8
1591	15.57	15.78	21.7	14.6	13.5	Gohir.D09G091900.1	Adaptor protein complex AP-2, alpha subunit	Gossypium hirsutum	10
1592	15.57	15.78	14.4	11.4	10.6	Gohir.D06G212500.1	phosphoinositide binding	Gossypium hirsutum	9
1593	15.57	15.63	41.7	29.8	26.2	Gohir.D01G092800.1		Gossypium hirsutum	9
1594	15.55	15.59	42.8	32.3	32.3	Gohir.D10G209000.1	RNA-binding (RRM/RBD/RNP motifs) family protein with retrovirus zinc finger-like domain	Gossypium hirsutum	10
1595	15.54	15.69	39.7	32.9	32.9	Gohir.A12G166700.2	SPFH/Band 7/PHB domain-containing membrane-associated protein family	Gossypium hirsutum	9
1596	15.54	15.64	13.6	12.6	11.5	Gohir.D13G176800.2	Transducin/WD40 repeat-like superfamily protein	Gossypium hirsutum	8
1597	15.52	15.71	29.4	19.2	15.5	Gohir.A07G120900.1	Cytochrome P450 superfamily protein	Gossypium hirsutum	9
1598	15.5	15.65	24.1	20.1	18.1	Gohir.A06G051100.4	Ubiquitin-like superfamily protein	Gossypium hirsutum	10
1599	15.49	15.53	21.5	18.9	18.9	Gohir.A07G017700.1	Plant invertase/pectin methylesterase inhibitor superfamily	Gossypium hirsutum	8
1600	15.48	26.18	58.2	50.4	46.5	Gohir.A08G106100.1	SPFH/Band 7/PHB domain-containing membrane-associated protein family	Gossypium hirsutum	16
1601	15.47	15.57	24.4	24.2	24.2	Gohir.A01G197500.1	NagB/RpiA/CoA transferase-like superfamily protein	Gossypium hirsutum	10
1602	15.46	15.56	43	43	43	Gohir.D09G045200.6	Double Clp-N motif protein	Gossypium hirsutum	10
1603	15.44	18.1	41.9	41.9	36.7	Gohir.A05G174500.1	fumarylacetoacetase, putative	Gossypium hirsutum	15
1604	15.44	15.53	41.1	34.8	34.8	Gohir.A01G076200.1	electron transfer flavoprotein alpha	Gossypium hirsutum	8
1605	15.43	15.69	25.3	17.4	14.9	Gohir.D08G110500.1		Gossypium hirsutum	9
1606	15.43	15.58	74.8	74.8	74.8	Gohir.D11G028400.1	Single hybrid motif superfamily protein	Gossypium hirsutum	26
1607	15.43	15.49	43	43	43	Gohir.D02G132900.1		Gossypium hirsutum	8
1608	15.42	56.44	71.7	58.3	55.1	Gohir.D07G240200.1	glyceraldehyde 3-phosphate dehydrogenase A subunit 2	Gossypium hirsutum	106
1609	15.42	15.46	24.2	20.1	20.1	Gohir.D05G092300.1	Protein kinase protein with tetratricopeptide repeat domain	Gossypium hirsutum	8
1610	15.41	22.45	55.1	53.1	53.1	Gohir.A06G154600.1	uridylyltransferase-related	Gossypium hirsutum	19
1611	15.41	15.56	42.5	42.5	42.5	Gohir.D07G176800.1	alpha/beta-Hydrolases superfamily protein	Gossypium hirsutum	14
1612	15.4	15.54	24.3	23.1	20.7	Gohir.A02G005500.1	ENTH/VHS/GAT family protein	Gossypium hirsutum	8
1613	15.38	15.49	41.6	41.6	41.6	Gohir.D04G152600.1	Protein of unknown function (DUF833)	Gossypium hirsutum	8
1614	15.37	39.36	58.3	52.6	50.4	Gohir.D02G086400.1	serine hydroxymethyltransferase 2	Gossypium hirsutum	46
1615	15.37	15.58	14.5	13.6	9.6	Gohir.D08G011700.1	pumilio 2	Gossypium hirsutum	8
1616	15.36	15.44	34.7	27.9	27.9	Gohir.A03G149500.2	catalytics;hydrolases	Gossypium hirsutum	9
1617	15.36	15.43	30.9	30.9	28.3	Gohir.D01G032300.1	photosystem II reaction center protein A	Gossypium hirsutum	22
1618	15.36	15.4	40.9	38.7	38.7	Gohir.A01G193800.1	S-formylglutathione hydrolase	Gossypium hirsutum	12
1619	15.35	25.78	33.7	32.7	32.7	Gohir.D06G137000.1	ketol-acid reductoisomerase	Gossypium hirsutum	24
1620	15.35	15.4	31.2	26.1	24.2	Gohir.D04G127100.1	high cyclic electron flow 1	Gossypium hirsutum	9
1621	15.34	15.46	35.6	35.6	30.1	Gohir.A07G123600.1	NAD(P)-binding Rossmann-fold superfamily protein	Gossypium hirsutum	8
1622	15.32	15.38	26.4	26.4	26.4	Gohir.D05G028300.1	O-Glycosyl hydrolases family 17 protein	Gossypium hirsutum	11
1623	15.31	15.44	28.4	20.6	16.7	Gohir.D02G193700.1	calmodulin-domain protein kinase 5	Gossypium hirsutum	9
1624	15.31	15.37	32.1	28.1	26.1	Gohir.A11G198500.1		Gossypium hirsutum	10
1625	15.3	17.46	20	17	13.5	Gohir.A08G103800.4		Gossypium hirsutum	9
1626	15.27	30.21	22.6	20	17	Gohir.A04G124000.1	Coatomer, alpha subunit	Gossypium hirsutum	15
1627	15.27	15.35	67.4	67.4	67.4	Gohir.D08G127900.1	ribosomal protein S19	Gossypium hirsutum	13
1628	15.25	15.29	42.7	35.8	35.8	Gohir.A12G169900.1	methionine aminopeptidase 1B	Gossypium hirsutum	9
1629	15.24	15.49	31.9	30.1	30.1	Gohir.D10G003700.1	D111/G-patch domain-containing protein	Gossypium hirsutum	9
1630	15.23	15.31	40.9	31.7	31.7	Gohir.A03G190600.1	carboxyesterase 13	Gossypium hirsutum	14
1631	15.22	29.7	41	35.9	35.9	Gohir.D10G010500.1	Phosphofructokinase family protein	Gossypium hirsutum	20
1632	15.22	24.29	34.8	31.4	31.4	Gohir.D02G039300.2		Gossypium hirsutum	15
1633	15.2	25.68	48.2	48.2	48.2	Gohir.A09G021500.1	voltage dependent anion channel 1	Gossypium hirsutum	18
1634	15.19	28.89	32.5	31.1	29.6	Gohir.D10G212700.1	PHE ammonia lyase 1	Gossypium hirsutum	18
1635	15.18	27.68	50.2	45	45	Gohir.A06G121600.1	photosystem II subunit Q-2	Gossypium hirsutum	34
1636	15.18	20.23	42.9	31.1	31.1	Gohir.A11G253100.1	NAD(P)-linked oxidoreductase superfamily protein	Gossypium hirsutum	14
1637	15.18	15.43	31.5	24.2	17.3	Gohir.A09G047000.1	CCAAT-displacement protein alternatively spliced product	Gossypium hirsutum	8
1638	15.17	15.26	22.3	20.2	17.1	Gohir.D04G106300.1	L-O-methylthreonine resistant 1	Gossypium hirsutum	8
1639	15.17	15.24	21.8	17.9	17.9	Gohir.D11G003700.1	Translation elongation factor EF1A/initiation factor IF2gamma family protein	Gossypium hirsutum	8
1640	15.15	15.27	28.7	22.8	20	Gohir.D07G191200.1	cytochrome P450, family 97, subfamily B, polypeptide 3	Gossypium hirsutum	8
1641	15.1	15.22	18	16.6	13.3	Gohir.D08G033400.2	Calmodulin-binding protein	Gossypium hirsutum	10
1642	15.09	15.43	30.5	30.5	25.4	Gohir.D09G093100.1	arogenate dehydratase 6	Gossypium hirsutum	8
1643	15.08	15.24	17.9	13.2	10.8	Gohir.A02G091200.1	heteroglycan glucosidase 1	Gossypium hirsutum	10
1644	15.08	15.17	47.5	44.2	44.2	Gohir.A12G254900.1	chitinase A	Gossypium hirsutum	14
1645	15.08	15.14	22.5	15.5	15.5	Gohir.D13G049400.1	RNA-binding KH domain-containing protein	Gossypium hirsutum	9
1646	15.07	15.11	69.2	56.7	56.7	Gohir.D03G063100.1	subunit NDH-M of NAD(P)H:plastoquinone dehydrogenase complex	Gossypium hirsutum	10
1647	15.07	15.1	36.1	36.1	36.1	Gohir.D08G200600.1	glutathione peroxidase 6	Gossypium hirsutum	9
1648	15.06	15.23	49.5	38.6	28.6	Gohir.D01G021900.1	Tetratricopeptide repeat (TPR)-like superfamily protein	Gossypium hirsutum	8
1649	15.06	15.09	32.1	32.1	32.1	Gohir.D01G007800.2	Cyclase family protein	Gossypium hirsutum	10
1650	15.03	15.13	23.6	22.4	17.7	Gohir.D09G113000.1	cytosolic invertase 2	Gossypium hirsutum	8
1651	15.02	16.13	61.2	61.2	50.7	Gohir.D12G095900.1	glutathione S-transferase phi 8	Gossypium hirsutum	13
1652	15.02	15.11	47.8	47.8	47.2	Gohir.D05G180800.1		Gossypium hirsutum	12
1653	15	15.1	53.2	53.2	53.2	Gohir.D03G007000.1	E3 ubiquitin ligase SCF complex subunit SKP1/ASK1 family protein	Gossypium hirsutum	10
1654	14.97	15.01	22.8	17	17	Gohir.A05G184800.1	RING/FYVE/PHD zinc finger superfamily protein	Gossypium hirsutum	9
1655	14.96	14.99	31	31	31	Gohir.A05G167300.1	NAD(P)-binding Rossmann-fold superfamily protein	Gossypium hirsutum	8
1656	14.95	17.03	38.7	32.3	32.3	Gohir.A09G219400.3	NAD(P)-linked oxidoreductase superfamily protein	Gossypium hirsutum	9
1657	14.92	14.95	19.8	16	16	Gohir.A12G170300.3	STT7 homolog STN7	Gossypium hirsutum	8
1658	14.91	14.96	33.9	33.9	33.9	Gohir.D04G149200.1	translocase of the outer mitochondrial membrane 40	Gossypium hirsutum	12
1659	14.91	14.94	26.3	26.3	26.3	Gohir.A13G056600.1	lipoic acid synthase 1	Gossypium hirsutum	9
1660	14.9	33.81	40.5	40.3	40	Gohir.A10G127700.1	methylenetetrahydrofolate reductase 2	Gossypium hirsutum	20
1661	14.89	16.31	54.3	42	42	Gohir.A01G177800.1	Plastid-lipid associated protein PAP / fibrillin family protein	Gossypium hirsutum	13
1662	14.88	15.17	27.1	27.1	20.7	Gohir.A08G027600.2	RNA binding (RRM/RBD/RNP motifs) family protein	Gossypium hirsutum	9
1663	14.88	14.93	36.4	34.4	24.1	Gohir.A05G267400.1	S-adenosyl-L-methionine-dependent methyltransferases superfamily protein	Gossypium hirsutum	10
1664	14.88	14.9	55.6	51.1	51.1	Gohir.D07G151700.1	N-terminal nucleophile aminohydrolases (Ntn hydrolases) superfamily protein	Gossypium hirsutum	14
1665	14.86	14.97	27.9	24.3	24.3	Gohir.D06G204200.2	Transketolase family protein	Gossypium hirsutum	11
1666	14.84	15.42	25.7	21.4	19.7	Gohir.A11G130000.1	Tetratricopeptide repeat (TPR)-like superfamily protein	Gossypium hirsutum	10
1667	14.83	14.9	34.8	34.8	34.8	Gohir.D01G103000.1	20S proteasome alpha subunit F2	Gossypium hirsutum	11
1668	14.82	14.9	29.2	29.2	29.2	Gohir.D08G038000.1	Leucine-rich repeat (LRR) family protein	Gossypium hirsutum	10
1669	14.8	14.86	20.2	17.6	17.6	Gohir.D11G323500.1	cystathionine beta-lyase	Gossypium hirsutum	8
1670	14.79	17.12	34.6	33.3	33.3	Gohir.A08G118600.1	thioredoxin family protein	Gossypium hirsutum	14
1671	14.78	15.03	17.1	11.4	9.2	Gohir.A01G231000.1	tRNA synthetase class I (I, L, M and V) family protein	Gossypium hirsutum	8
1672	14.77	43.31	77.1	73.5	71.4	Gohir.D07G233200.1	glyceraldehyde-3-phosphate dehydrogenase C2	Gossypium hirsutum	58
1673	14.77	23.19	35.7	32.4	27.7	Gohir.A10G155500.1	Sec14p-like phosphatidylinositol transfer family protein	Gossypium hirsutum	15
1674	14.77	22.9	53.6	53.6	53.6	Gohir.D05G223800.1	general regulatory factor 8	Gossypium hirsutum	16
1675	14.77	15.01	19.4	14	12.1	Gohir.D05G349200.1		Gossypium hirsutum	9
1676	14.77	14.8	40.9	28.1	27.3	Gohir.D07G037000.1	glutathione peroxidase 1	Gossypium hirsutum	13
1677	14.74	18.01	53.8	49.5	47.7	Gohir.A07G092100.1	Oxidoreductase, zinc-binding dehydrogenase family protein	Gossypium hirsutum	10
1678	14.74	14.76	21.9	21.9	18.4	Gohir.A07G197400.1	Auxin-responsive family protein	Gossypium hirsutum	9
1679	14.73	15	21.3	18.4	16	Gohir.D07G113700.1	Fatty acid hydroxylase superfamily	Gossypium hirsutum	9
1680	14.72	14.79	24.5	22.1	22.1	Gohir.D08G136600.1	NPL4-like protein 1	Gossypium hirsutum	8
1681	14.71	14.77	23.4	16.8	16.8	Gohir.A12G193300.1		Gossypium hirsutum	8
1682	14.69	16.92	35.4	33	33	Gohir.D02G016100.1	Protein kinase superfamily protein	Gossypium hirsutum	10
1683	14.69	14.84	36	28.4	20.8	Gohir.D12G249500.1	thylakoid-associated phosphatase 38	Gossypium hirsutum	11
1684	14.68	15.34	38.1	32.1	25.6	Gohir.D02G108500.1	MAP kinase 6	Gossypium hirsutum	9
1685	14.68	15.22	19.9	15.9	13.7	Gohir.A11G209100.1	Glycosyl hydrolase family protein	Gossypium hirsutum	8
1686	14.68	14.86	21.5	16.5	14.5	Gohir.D08G124500.1	general control non-repressible 3	Gossypium hirsutum	8
1687	14.68	14.85	51.4	51.4	43.6	Gohir.A03G172800.1	light harvesting complex photosystem II subunit 6	Gossypium hirsutum	14
1688	14.68	14.84	15.3	11.8	10.4	Gohir.D01G031300.1	RNA polymerase subunit beta	Gossypium hirsutum	10
1689	14.67	14.69	69.2	59.3	52.9	Gohir.A11G013800.1	Ubiquitin-associated/translation elongation factor EF1B protein	Gossypium hirsutum	7
1690	14.66	14.75	40.4	40.4	40.4	Gohir.A01G085200.1	syntaxin of plants 51	Gossypium hirsutum	8
1691	14.66	14.69	13.9	13.1	11.9	Gohir.A06G027300.1	glycosyl hydrolase family 10 protein / carbohydrate-binding domain-containing protein	Gossypium hirsutum	8
1692	14.65	14.67	27.7	26.3	26.3	Gohir.A12G204200.1	Uridine diphosphate glycosyltransferase 74E2	Gossypium hirsutum	9
1693	14.59	15.4	38.4	36.8	34.9	Gohir.A12G022900.1	S-adenosyl-L-methionine-dependent methyltransferases superfamily protein	Gossypium hirsutum	9
1694	14.59	14.61	45.8	45.8	45.8	Gohir.A07G045100.1	Transcriptional coactivator/pterin dehydratase	Gossypium hirsutum	11
1695	14.58	14.6	27.3	25.4	19.1	Gohir.A06G165900.1	DHFS-FPGS homolog B	Gossypium hirsutum	7
1696	14.57	14.8	22.4	17.8	15.1	Gohir.D09G125500.1	DNAse I-like superfamily protein	Gossypium hirsutum	7
1697	14.55	14.62	18.4	17.4	13.5	Gohir.A12G021400.1	1,2-alpha-L-fucosidases	Gossypium hirsutum	9
1698	14.54	14.63	32.9	30.9	27.3	Gohir.D04G024400.1	ARM repeat superfamily protein	Gossypium hirsutum	11
1699	14.52	52.1	96.7	78.8	77.1	Gohir.A11G163200.1	Ribulose bisphosphate carboxylase (small chain) family protein	Gossypium hirsutum	140
1700	14.52	14.54	52.5	52.5	49.6	Gohir.A02G028400.1	alpha/beta-Hydrolases superfamily protein	Gossypium hirsutum	11
1701	14.5	14.52	16.1	14.7	13.1	Gohir.A09G126800.1		Gossypium hirsutum	8
1702	14.5	14.52	42.9	42.9	37.1	Gohir.A07G202900.1	Glutaredoxin family protein	Gossypium hirsutum	8
1703	14.49	14.66	17.9	10.6	9.4	Gohir.D03G117900.1	FTSH protease 7	Gossypium hirsutum	7
1704	14.48	26.91	30.3	28.1	26.1	Gohir.D10G171700.1	multifunctional protein 2	Gossypium hirsutum	16
1705	14.48	23	48.6	48.6	45.7	Gohir.D02G006100.1	Zinc-binding dehydrogenase family protein	Gossypium hirsutum	16
1706	14.48	14.59	61	55.6	49.8	Gohir.D13G147800.2	Adenine nucleotide alpha hydrolases-like superfamily protein	Gossypium hirsutum	12
1707	14.47	31.56	54.3	53.4	47.4	Gohir.A11G175300.1	flavanone 3-hydroxylase	Gossypium hirsutum	18
1708	14.46	14.49	21.8	16.2	14.5	Gohir.D10G135900.1	Sec23/Sec24 protein transport family protein	Gossypium hirsutum	8
1709	14.46	14.48	39.1	33.1	33.1	Gohir.A08G050300.1	ethylene-forming enzyme	Gossypium hirsutum	9
1710	14.45	14.52	48.8	46.2	45.5	Gohir.A05G287600.1	NFU domain protein 4	Gossypium hirsutum	11
1711	14.43	43.17	77.4	68.4	60.5	Gohir.D09G137900.2	Enolase	Gossypium hirsutum	51
1712	14.41	17.09	37.4	34.4	34.4	Gohir.A10G080400.1	pyridoxine biosynthesis 1.2	Gossypium hirsutum	13
1713	14.41	14.49	42.8	35.3	35.3	Gohir.A08G089500.1	beta-hydroxyisobutyryl-CoA hydrolase 1	Gossypium hirsutum	11
1714	14.41	14.46	56.5	56.2	51.2	Gohir.D11G290600.2	transducin family protein / WD-40 repeat family protein	Gossypium hirsutum	11
1715	14.4	14.41	29.6	27	25.4	Gohir.D08G261300.1	nudix hydrolase homolog 20	Gossypium hirsutum	7
1716	14.4	14.41	51.8	51.5	51.5	Gohir.D02G073400.1	Mog1/PsbP/DUF1795-like photosystem II reaction center PsbP family protein	Gossypium hirsutum	9
1717	14.39	32.39	63.1	63.1	62.8	Gohir.A11G258800.1	NDH-dependent cyclic electron flow 1	Gossypium hirsutum	28
1718	14.39	16.62	15.8	13.9	10.3	Gohir.A04G118000.5	pre-mRNA-processing protein 40A	Gossypium hirsutum	8
1719	14.39	14.55	36.6	36.6	30.3	Gohir.A03G088500.2	NAD(P)-binding Rossmann-fold superfamily protein	Gossypium hirsutum	8
1720	14.39	14.53	22.9	20.8	18.3	Gohir.D09G007600.1	Terpenoid cyclases/Protein prenyltransferases superfamily protein	Gossypium hirsutum	8
1721	14.39	14.48	28	21	15.8	Gohir.A09G244100.1	signal peptide peptidase	Gossypium hirsutum	8
1722	14.39	14.43	26.4	23.5	23.5	Gohir.D11G036800.2	Nuclear transport factor 2 (NTF2) family protein with RNA binding (RRM-RBD-RNP motifs) domain	Gossypium hirsutum	9
1723	14.37	14.49	23.3	15.5	11.6	Gohir.A13G031500.2	vacuolar proton ATPase A3	Gossypium hirsutum	7
1724	14.37	14.42	26.9	24.6	22.7	Gohir.A09G115600.1	serine carboxypeptidase-like 45	Gossypium hirsutum	8
1725	14.36	64.8	48.5	44.5	41.6	Gohir.A13G149100.1	phosphoenolpyruvate carboxylase 3	Gossypium hirsutum	42
1726	14.35	14.46	20.9	17.2	12.9	Gohir.D04G010500.1	glutamine-rich protein 23	Gossypium hirsutum	7
1727	14.35	14.36	35.8	31.6	29.5	Gohir.A06G055800.2	Plant haem oxygenase (decyclizing) family protein	Gossypium hirsutum	10
1728	14.32	15.79	34.4	28.3	22.5	Gohir.D01G068900.1	Saposin-like aspartyl protease family protein	Gossypium hirsutum	11
1729	14.32	14.65	24.1	16.3	14.6	Gohir.D04G159300.1	transducin family protein / WD-40 repeat family protein	Gossypium hirsutum	7
1730	14.32	14.34	49.8	43.4	31.1	Gohir.D07G168100.1	photosystem I subunit l	Gossypium hirsutum	9
1731	14.31	14.46	25.3	21.7	18.8	Gohir.D12G174400.2		Gossypium hirsutum	9
1732	14.3	42.02	39.9	37.2	34.4	Gohir.A06G172800.1		Gossypium hirsutum	32
1733	14.3	20.52	49.1	37.3	30.2	Gohir.A06G094000.1	Glyoxalase/Bleomycin resistance protein/Dioxygenase superfamily protein	Gossypium hirsutum	16
1734	14.3	17.95	29.1	26.5	20.9	Gohir.D12G218000.1	acyl-CoA oxidase 1	Gossypium hirsutum	11
1735	14.29	14.31	52.9	47.1	41.9	Gohir.D01G102100.1	Ribosomal protein S7p/S5e family protein	Gossypium hirsutum	9
1736	14.28	14.38	15.8	15.3	10	Gohir.D07G224200.1	golgi alpha-mannosidase II	Gossypium hirsutum	8
1737	14.27	14.47	20.1	18.8	15.9	Gohir.A03G048000.3	Neutral/alkaline non-lysosomal ceramidase	Gossypium hirsutum	9
1738	14.27	14.38	20.6	17.2	8.1	Gohir.A01G131400.2	Insulinase (Peptidase family M16) family protein	Gossypium hirsutum	7
1739	14.26	42.77	76.7	72.6	72.6	Gohir.D05G202500.1	Serine protease inhibitor (SERPIN) family protein	Gossypium hirsutum	34
1740	14.26	17.08	18.9	15.7	14.5	Gohir.D03G083000.1	AMP-dependent synthetase and ligase family protein	Gossypium hirsutum	9
1741	14.25	14.32	43.2	42.9	39.9	Gohir.A05G114100.1	proton gradient regulation 7	Gossypium hirsutum	12
1742	14.24	19.97	29.3	24.2	21.4	Gohir.D13G228700.1	glutamine-dependent asparagine synthase 1	Gossypium hirsutum	10
1743	14.23	49.69	77.2	72.8	70.9	Gohir.A12G076800.2	GTP binding Elongation factor Tu family protein	Gossypium hirsutum	90
1744	14.22	14.28	18.7	14.2	11.7	Gohir.D01G105100.3		Gossypium hirsutum	7
1745	14.21	14.22	56.1	56.1	46.8	Gohir.D04G012300.2	Chalcone-flavanone isomerase family protein	Gossypium hirsutum	12
1746	14.21	14.22	39.7	39.3	39.3	Gohir.D13G111900.1	Mog1/PsbP/DUF1795-like photosystem II reaction center PsbP family protein	Gossypium hirsutum	10
1747	14.2	14.28	39.4	36.1	36.1	Gohir.D03G052000.1	Tho complex subunit 7/Mft1p	Gossypium hirsutum	9
1748	14.2	14.27	41.4	33.3	29.7	Gohir.D09G100300.1	strictosidine synthase-like 3	Gossypium hirsutum	8
1749	14.2	14.21	76.9	76.9	76.9	Gohir.A12G041100.1	LYR family of Fe/S cluster biogenesis protein	Gossypium hirsutum	10
1750	14.19	36.42	52	47	40.9	Gohir.A03G096100.1	2-isopropylmalate synthase 1	Gossypium hirsutum	19
1751	14.19	14.25	47.5	44.3	44.3	Gohir.A01G206100.1	Thioredoxin family protein	Gossypium hirsutum	12
1752	14.18	14.24	32.1	27.8	27.8	Gohir.D04G136800.1	glutathione S-transferase TAU 18	Gossypium hirsutum	9
1753	14.18	14.22	24.1	24.1	12.5	Gohir.A08G011100.2	ACD1-like	Gossypium hirsutum	7
1754	14.18	14.22	30.1	28.3	25.9	Gohir.D06G115900.1	NAD(P)-binding Rossmann-fold superfamily protein	Gossypium hirsutum	8
1755	14.17	14.24	41.6	41.6	41.6	Gohir.D01G015900.1	photosystem II family protein	Gossypium hirsutum	21
1756	14.17	14.22	32	31.7	28.6	Gohir.A12G016600.1	beta-ureidopropionase	Gossypium hirsutum	10
1757	14.17	14.18	57.7	51.7	51.7	Gohir.A07G193500.2		Gossypium hirsutum	8
1758	14.16	28.63	83.5	83.5	81.5	Gohir.D10G229200.1	triosephosphate isomerase	Gossypium hirsutum	38
1759	14.16	14.2	52	48	48	Gohir.A01G188600.1	Photosystem II reaction center PsbP family protein	Gossypium hirsutum	14
1760	14.13	63.65	71.4	69.9	67.9	Gohir.D05G181400.1	glyceraldehyde-3-phosphate dehydrogenase B subunit	Gossypium hirsutum	125
1761	14.13	14.24	46.4	43	43	Gohir.D03G078300.1	isoprenoid F	Gossypium hirsutum	13
1762	14.13	14.2	40.2	37.4	29.1	Gohir.D08G240500.1	Nucleotide-diphospho-sugar transferases superfamily protein	Gossypium hirsutum	9
1763	14.11	14.24	44.3	36.2	31.9	Gohir.A07G162400.1	translation elongation factor Ts (EF-Ts), putative	Gossypium hirsutum	10
1764	14.11	14.18	33.3	28.1	23.3	Gohir.D04G181900.1	Minichromosome maintenance (MCM2/3/5) family protein	Gossypium hirsutum	8
1765	14.11	14.11	35.2	29.3	29.3	Gohir.D08G002200.1	CLP protease proteolytic subunit 6	Gossypium hirsutum	22
1766	14.1	14.15	48.3	48.3	48.3	Gohir.A07G014600.1	Stress responsive alpha-beta barrel domain protein	Gossypium hirsutum	15
1767	14.1	14.12	29.7	17.4	17.4	Gohir.A06G112100.1	RH39	Gossypium hirsutum	7
1768	14.1	14.11	44.5	44	36.7	Gohir.D06G068600.1	SNF7 family protein	Gossypium hirsutum	9
1769	14.1	14.1	45.1	31.9	27.5	Gohir.D06G192200.2	post-illumination chlorophyll fluorescence increase	Gossypium hirsutum	8
1770	14.09	15.73	15.7	12.9	11.2	Gohir.D01G054800.1	protein kinase family protein	Gossypium hirsutum	9
1771	14.09	14.19	62.2	62.2	62.2	Gohir.A13G104300.2	ABI3-interacting protein 3	Gossypium hirsutum	7
1772	14.09	14.1	37.6	24.2	24.2	Gohir.D10G074600.1	Rubredoxin-like superfamily protein	Gossypium hirsutum	7
1773	14.09	14.09	47.5	32.7	32.7	Gohir.A10G192100.3	Nucleic acid-binding, OB-fold-like protein	Gossypium hirsutum	10
1774	14.08	14.15	30.9	29.4	29.4	Gohir.D02G215200.2	O-Glycosyl hydrolases family 17 protein	Gossypium hirsutum	12
1775	14.07	29.71	45.9	40.4	37.4	Gohir.D09G078200.1	3-ketoacyl-acyl carrier protein synthase I	Gossypium hirsutum	22
1776	14.07	14.45	36.5	36.2	36.2	Gohir.A05G379100.1	Phosphoribosyltransferase family protein	Gossypium hirsutum	11
1777	14.05	31.6	50.6	50.6	46	Gohir.D11G338600.1	Tubulin/FtsZ family protein	Gossypium hirsutum	28
1778	14.05	14.2	18.2	11.6	9.4	Gohir.D11G096300.1		Gossypium hirsutum	7
1779	14.04	33.68	54.7	51.9	49.9	Gohir.D04G106700.1	P-loop containing nucleoside triphosphate hydrolases superfamily protein	Gossypium hirsutum	18
1780	14.04	14.05	36.4	30.8	30.8	Gohir.A13G101900.1	hydroxyproline-rich glycoprotein family protein	Gossypium hirsutum	7
1781	14.04	14.05	37.7	33.6	33.6	Gohir.D01G188800.1	protein phosphatase 2A-4	Gossypium hirsutum	9
1782	14.03	55.37	45.1	38.3	37.9	Gohir.A01G095300.1	Translation initiation factor 2, small GTP-binding protein	Gossypium hirsutum	37
1783	14.02	14.69	49.7	46.8	46.8	Gohir.A07G055300.1	31-kDa RNA binding protein	Gossypium hirsutum	19
1784	14.02	14.1	18.7	18.7	14.4	Gohir.A08G067700.2	MIRO-related GTP-ase 2	Gossypium hirsutum	7
1785	14.02	14.09	35.1	28.1	23.4	Gohir.D03G027600.1	Protein kinase superfamily protein	Gossypium hirsutum	8
1786	14.02	14.07	17.9	17.9	15.1	Gohir.A07G161700.1	Nucleotide-diphospho-sugar transferases superfamily protein	Gossypium hirsutum	7
1787	14.02	14.06	35.1	29.9	29.9	Gohir.A05G355400.1	Sucrase/ferredoxin-like family protein	Gossypium hirsutum	7
1788	14.02	14.02	28	25.3	25.3	Gohir.A10G130100.3	Tic22-like family protein	Gossypium hirsutum	7
1789	14.01	115.51	56.5	53.9	52.6	Gohir.D01G183500.1	glutamate synthase 1	Gossypium hirsutum	100
1790	14.01	25.76	46.6	45.3	39.2	Gohir.D09G160900.1	Aldolase-type TIM barrel family protein	Gossypium hirsutum	27
1791	14.01	17.29	38.7	32.8	31.6	Gohir.D13G207000.1	purple acid phosphatase 26	Gossypium hirsutum	12
1792	14.01	14.01	41	37.7	37.7	Gohir.D08G068400.3	FKBP-like peptidyl-prolyl cis-trans isomerase family protein	Gossypium hirsutum	11
1793	14	79.86	56.7	54.1	51	Gohir.D03G144200.1	translocon at the inner envelope membrane of chloroplasts 110	Gossypium hirsutum	51
1794	14	44	52.5	52.3	52.3	Gohir.D05G270900.1	PDI-like 1-2	Gossypium hirsutum	28
1795	14	34.49	52.9	52.9	48.7	Gohir.D05G189300.1	tubulin beta-1 chain	Gossypium hirsutum	34
1796	14	33.7	42.2	40.6	40.6	Gohir.A09G235400.1	lipoamide dehydrogenase 1	Gossypium hirsutum	22
1797	14	29.16	40	39.7	39.7	Gohir.A13G175100.1	importin alpha isoform 1	Gossypium hirsutum	15
1798	14	26.73	37.1	36.9	36.9	Gohir.D10G058800.1	Pyridoxal-5\'-phosphate-dependent enzyme family protein	Gossypium hirsutum	21
1799	14	26.27	50.7	37	35.4	Gohir.A01G163000.1	eukaryotic translation initiation factor 4B1	Gossypium hirsutum	16
1800	14	26.04	53.6	51.7	51.4	Gohir.A08G085400.2	phosphatase-related	Gossypium hirsutum	16
1801	14	20.27	93.1	90.6	89.9	Gohir.D10G176900.1		Gossypium hirsutum	19
1802	14	16.15	29.3	27.3	20.9	Gohir.D08G168400.1	cyclin-dependent kinase C;1	Gossypium hirsutum	8
1803	14	14.07	30.5	20.1	18.6	Gohir.D09G115800.1	homologue of NAP57	Gossypium hirsutum	7
1804	14	14	26.9	24.6	24.6	Gohir.D13G201000.1	Leucine-rich repeat (LRR) family protein	Gossypium hirsutum	8
1805	14	14	39.6	39.6	39.6	Gohir.D09G246200.1	nucleoside diphosphate kinase 2	Gossypium hirsutum	9
1806	14	14	55.5	55	55	Gohir.D07G035300.1	stromal cell-derived factor 2-like protein precursor	Gossypium hirsutum	7
1807	14	14	30	30	30	Gohir.D06G048000.1	Mog1/PsbP/DUF1795-like photosystem II reaction center PsbP family protein	Gossypium hirsutum	9
1808	14	14	63.3	63.3	50.6	Gohir.D04G024600.3	Ribonuclease E inhibitor RraA/Dimethylmenaquinone methyltransferase	Gossypium hirsutum	8
1809	14	14	44	44	44	Gohir.D11G107500.1	Plastid-lipid associated protein PAP / fibrillin family protein	Gossypium hirsutum	7
1810	14	14	34.9	34.9	34.9	Gohir.D07G069300.2	KH domain-containing protein / zinc finger (CCCH type) family protein	Gossypium hirsutum	9
1811	14	14	35.2	35.2	35.2	Gohir.A13G119000.2	alpha/beta-Hydrolases superfamily protein	Gossypium hirsutum	14
1812	13.98	14.07	26.1	17.6	14.5	Gohir.D10G089000.1	Golgi-localized GRIP domain-containing protein	Gossypium hirsutum	8
1813	13.97	14.37	35.1	25.3	23.2	Gohir.A11G114200.1	photolyase/blue-light receptor 2	Gossypium hirsutum	9
1814	13.96	14.1	26.5	24.5	19.4	Gohir.D12G200800.5	LUC7 N_terminus domain-containing protein	Gossypium hirsutum	7
1815	13.95	18.26	34.1	31.5	27	Gohir.A04G111400.1	Peptidase M20/M25/M40 family protein	Gossypium hirsutum	9
1816	13.95	14.06	19.2	16.1	11.6	Gohir.D05G005800.1	P450 reductase 2	Gossypium hirsutum	7
1817	13.94	15.34	34.5	34.5	27.7	Gohir.A04G146100.1	high mobility group A5	Gossypium hirsutum	9
1818	13.94	14.01	27.1	21.7	20.2	Gohir.D09G245900.1	26S proteasome, regulatory subunit Rpn7;Proteasome component (PCI) domain	Gossypium hirsutum	8
1819	13.94	14.01	58.3	57.9	47.5	Gohir.A13G060400.1	Metal-dependent phosphohydrolase	Gossypium hirsutum	7
1820	13.93	14.42	16.4	16.4	14.9	Gohir.D11G238400.1	ENTH/VHS family protein	Gossypium hirsutum	7
1821	13.93	13.98	36.8	34.4	28.2	Gohir.A07G217900.1	Peroxidase superfamily protein	Gossypium hirsutum	7
1822	13.93	13.98	22	19.8	19.8	Gohir.A12G273500.1	Protein kinase superfamily protein	Gossypium hirsutum	7
1823	13.93	13.97	25.8	25.8	25.8	Gohir.D12G198700.1	peptide met sulfoxide reductase 4	Gossypium hirsutum	11
1824	13.92	13.96	54.3	54.3	54.3	Gohir.A03G024900.1	U2 small nuclear ribonucleoprotein B	Gossypium hirsutum	12
1825	13.91	14.11	21.4	12.8	10.9	Gohir.A01G187900.1	nitrate reductase 2	Gossypium hirsutum	8
1826	13.91	13.97	18.3	18.3	18.3	Gohir.D11G342200.1	Cytochrome P450 superfamily protein	Gossypium hirsutum	8
1827	13.91	13.96	39.6	31.5	28.5	Gohir.D08G143800.1	translocon at the outer envelope membrane of chloroplasts 33	Gossypium hirsutum	9
1828	13.9	40	63.9	61.7	51.6	Gohir.D07G030500.1	aldehyde dehydrogenase 11A3	Gossypium hirsutum	39
1829	13.9	13.98	22.2	18.8	18.8	Gohir.D12G202100.1	plant intracellular ras group-related LRR 1	Gossypium hirsutum	7
1830	13.89	20.04	34.8	34.8	34.8	Gohir.A12G043400.1	ATP phosphoribosyl transferase 2	Gossypium hirsutum	13
1831	13.88	13.94	28.5	22.4	22.4	Gohir.A03G078200.1	Proteasome component (PCI) domain protein	Gossypium hirsutum	7
1832	13.86	22.15	34.9	31.7	31.7	Gohir.D01G208200.1	UDP-glucuronic acid decarboxylase 1	Gossypium hirsutum	14
1833	13.86	13.95	43.5	36.5	36.5	Gohir.A12G227500.4	serine racemase	Gossypium hirsutum	8
1834	13.86	13.93	17.3	12	12	Gohir.A05G382100.4	aldehyde dehydrogenase 3I1	Gossypium hirsutum	9
1835	13.85	28.91	52.1	49.4	45.6	Gohir.D02G129000.1	UDP-glucose 6-dehydrogenase family protein	Gossypium hirsutum	24
1836	13.85	18.1	38.5	34.5	31	Gohir.D04G098200.2	Emsy N Terminus (ENT)/ plant Tudor-like domains-containing protein	Gossypium hirsutum	10
1837	13.85	15.57	42.5	42.5	34.2	Gohir.D05G349400.1	Protein phosphatase 2C family protein	Gossypium hirsutum	14
1838	13.85	14.2	33	28.7	25.7	Gohir.D05G278100.2	SH3 domain-containing protein	Gossypium hirsutum	7
1839	13.82	13.89	41.1	40.6	40.6	Gohir.A03G128000.1	thioredoxin O1	Gossypium hirsutum	8
1840	13.82	13.85	33.3	29.9	29.9	Gohir.D04G127300.2	plastid transcriptionally active 13	Gossypium hirsutum	8
1841	13.81	13.98	35.6	30.9	26.3	Gohir.A08G216000.1	FAD/NAD(P)-binding oxidoreductase family protein	Gossypium hirsutum	8
1842	13.81	13.86	23.7	23.7	21.5	Gohir.A12G275200.1	tryptophan biosynthesis 1	Gossypium hirsutum	8
1843	13.8	13.82	28	28	28	Gohir.D02G013300.2	Actin-like ATPase superfamily protein	Gossypium hirsutum	7
1844	13.79	15.04	45.1	39	23.6	Gohir.A05G210300.1	ZCW7	Gossypium hirsutum	8
1845	13.79	13.85	33.2	29	24	Gohir.D09G129700.1	syntaxin of plants 121	Gossypium hirsutum	8
1846	13.78	44.3	52.3	48.7	46.6	Gohir.A05G220900.1	phosphoglucose isomerase 1	Gossypium hirsutum	31
1847	13.78	13.87	27.9	27.9	27.5	Gohir.D05G085700.1	protein tyrosine phosphatases;protein tyrosine phosphatases	Gossypium hirsutum	9
1848	13.77	30.11	67.3	67.3	67	Gohir.D05G171200.1	thiazole biosynthetic enzyme, chloroplast (ARA6) (THI1) (THI4)	Gossypium hirsutum	50
1849	13.77	13.92	25	21	19.4	Gohir.A09G012900.1	SNF1 kinase homolog 10	Gossypium hirsutum	9
1850	13.77	13.8	42.7	35.9	35.9	Gohir.A13G235000.1	Ribosomal protein L16p/L10e family protein	Gossypium hirsutum	8
1851	13.75	22.21	50.7	45.5	44.6	Gohir.A05G167500.1	photosystem II subunit Q-2	Gossypium hirsutum	20
1852	13.74	13.78	58.4	54.7	49.7	Gohir.A03G168400.1	ferredoxin/thioredoxin reductase subunit A (variable subunit) 2	Gossypium hirsutum	11
1853	13.72	15.82	45.4	45.4	45.4	Gohir.D13G107100.2	rotamase cyclophilin 2	Gossypium hirsutum	11
1854	13.71	18.32	12.2	8.2	6.8	Gohir.D06G120100.1	Tetratricopeptide repeat (TPR)-like superfamily protein	Gossypium hirsutum	10
1855	13.7	15.38	39.3	39.3	39.3	Gohir.D04G095100.1	2-cysteine peroxiredoxin B	Gossypium hirsutum	14
1856	13.7	13.74	23.9	23.9	23.9	Gohir.D12G192000.1	NAD(P)-binding Rossmann-fold superfamily protein	Gossypium hirsutum	8
1857	13.69	13.96	25.4	20.1	15.3	Gohir.A03G190500.1	Esterase/lipase/thioesterase family protein	Gossypium hirsutum	7
1858	13.69	13.83	32.2	24.4	22	Gohir.A08G042800.1	UDP-xylosyltransferase 2	Gossypium hirsutum	7
1859	13.68	13.8	54.6	36.4	36.4	Gohir.A09G246600.1	Ribosomal protein L22p/L17e family protein	Gossypium hirsutum	13
1860	13.68	13.77	18.2	13.9	12.5	Gohir.D03G103300.1	MA3 domain-containing protein	Gossypium hirsutum	7
1861	13.67	52.43	63.4	61.7	57.5	Gohir.D05G274900.1	SEC14 cytosolic factor family protein / phosphoglyceride transfer family protein	Gossypium hirsutum	37
1862	13.66	13.87	23.2	21.5	13.1	Gohir.D02G104400.1	DEA(D/H)-box RNA helicase family protein	Gossypium hirsutum	7
1863	13.65	13.71	51.4	51.4	46	Gohir.D13G142900.1	endoribonuclease L-PSP family protein	Gossypium hirsutum	10
1864	13.65	13.69	37.6	32.7	32.7	Gohir.A12G261100.1		Gossypium hirsutum	10
1865	13.63	13.71	26.8	18.3	13.8	Gohir.D11G172100.1	Plant protein of unknown function (DUF827)	Gossypium hirsutum	7
1866	13.62	80.19	52	50.8	47.2	Gohir.A05G067300.1	lipoxygenase 2	Gossypium hirsutum	62
1867	13.62	13.72	19.8	19.8	17.6	Gohir.D08G010100.3	NOT2 / NOT3 / NOT5 family	Gossypium hirsutum	7
1868	13.62	13.69	18.8	13.7	12.6	Gohir.A11G010100.1	FAD-binding Berberine family protein	Gossypium hirsutum	7
1869	13.61	13.69	20.8	16.6	13.5	Gohir.D06G064400.1	RNA-binding CRS1 / YhbY (CRM) domain-containing protein	Gossypium hirsutum	7
1870	13.59	13.67	21.3	18.7	16.6	Gohir.A07G028400.2	epsin N-terminal homology (ENTH) domain-containing protein / clathrin assembly protein-related	Gossypium hirsutum	7
1871	13.59	13.64	28.7	21.8	21.8	Gohir.D10G110800.1	PRP38 family protein	Gossypium hirsutum	7
1872	13.59	13.63	39	33	32.7	Gohir.D04G099500.2	SOUL heme-binding family protein	Gossypium hirsutum	7
1873	13.58	13.81	29.9	26.2	14.6	Gohir.1Z032100.1	Leucine-rich repeat (LRR) family protein	Gossypium hirsutum	7
1874	13.58	13.64	23.3	21.8	18.9	Gohir.D02G189300.1	pyrimidine d	Gossypium hirsutum	8
1875	13.57	14.21	42.5	42.5	36.9	Gohir.D01G188400.2	Ribosome recycling factor	Gossypium hirsutum	8
1876	13.57	13.65	50.3	45.7	45.7	Gohir.A05G400200.1	NADPH:quinone oxidoreductase	Gossypium hirsutum	9
1877	13.55	13.7	27.3	23.9	23.9	Gohir.D08G208700.1	Rho termination factor	Gossypium hirsutum	10
1878	13.55	13.59	45	45	39.9	Gohir.D13G076600.1	PsbQ-like 2	Gossypium hirsutum	8
1879	13.55	13.59	39.3	39.3	31.4	Gohir.D11G019700.1		Gossypium hirsutum	15
1880	13.54	13.59	35.6	35.6	35.6	Gohir.D07G080700.1	CLP protease proteolytic subunit 3	Gossypium hirsutum	9
1881	13.52	32.87	52.1	50.3	46.1	Gohir.A03G016000.1	tubulin beta 8	Gossypium hirsutum	30
1882	13.52	17.77	27.9	23.4	21.2	Gohir.D02G231200.1	ubiquitin family protein	Gossypium hirsutum	11
1883	13.52	13.6	32.8	29.4	23.4	Gohir.A06G171900.1	SAD1/UNC-84 domain protein 1	Gossypium hirsutum	8
1884	13.52	13.57	29.1	22.9	20.8	Gohir.A11G154800.1	methionine aminopeptidase 2B	Gossypium hirsutum	8
1885	13.51	13.88	33.1	27.9	27.7	Gohir.D12G268900.1	MAP kinase 9	Gossypium hirsutum	10
1886	13.51	13.62	20.3	18.7	17.5	Gohir.A09G055700.1	long-chain acyl-CoA synthetase 7	Gossypium hirsutum	8
1887	13.51	13.59	46.7	46.7	44	Gohir.D10G036300.1	Ribosomal L5P family protein	Gossypium hirsutum	12
1888	13.51	13.56	26.1	22.6	21.5	Gohir.D11G057100.1	GTP-binding protein-related	Gossypium hirsutum	7
1889	13.49	21.88	28.5	25.3	23.7	Gohir.D05G184400.1	SKU5 similar 5	Gossypium hirsutum	15
1890	13.49	13.63	15.3	14.3	12.1	Gohir.D08G026100.2	cycloartenol synthase 1	Gossypium hirsutum	9
1891	13.47	13.61	34.9	24.4	18.5	Gohir.A02G029300.3	pfkB-like carbohydrate kinase family protein	Gossypium hirsutum	7
1892	13.47	13.54	44.2	37.5	27.2	Gohir.D10G163900.1	2-oxoglutarate (2OG) and Fe(II)-dependent oxygenase superfamily protein	Gossypium hirsutum	8
1893	13.46	13.57	18.3	12.2	8	Gohir.D05G109900.2	methionine S-methyltransferase	Gossypium hirsutum	7
1894	13.45	13.52	28.5	23.9	23.9	Gohir.A06G112600.1	Mov34/MPN/PAD-1 family protein	Gossypium hirsutum	8
1895	13.44	18.64	43.3	40.7	40.7	Gohir.A11G299100.2	AT hook motif DNA-binding family protein	Gossypium hirsutum	11
1896	13.41	20.17	25.3	22.8	22.8	Gohir.D05G045000.1	KH domain-containing protein	Gossypium hirsutum	12
1897	13.41	13.45	31.2	26.1	26.1	Gohir.D02G107500.1	Pyridoxamine 5\'-phosphate oxidase family protein	Gossypium hirsutum	7
1898	13.4	40.39	57.9	53.2	49.7	Gohir.A07G178100.1	6-phosphogluconate dehydrogenase family protein	Gossypium hirsutum	27
1899	13.4	13.51	44.1	44.1	40.3	Gohir.D06G020800.1	adenine phosphoribosyl transferase 1	Gossypium hirsutum	10
1900	13.39	13.46	41.3	39.1	39.1	Gohir.D03G172600.1	RNA-binding (RRM/RBD/RNP motifs) family protein	Gossypium hirsutum	11
1901	13.37	13.45	28	25.8	12.7	Gohir.D02G080100.1	Pheophorbide a oxygenase family protein with Rieske [2Fe-2S] domain	Gossypium hirsutum	6
1902	13.37	13.45	27.7	21.2	21.2	Gohir.D08G063000.1	gametophytic factor 2	Gossypium hirsutum	7
1903	13.36	13.44	17.9	14	12.3	Gohir.D10G044800.2	IAP-like protein 1	Gossypium hirsutum	8
1904	13.36	13.43	27.4	25	22.4	Gohir.D01G077600.1	RNA polymerase I subunit 43	Gossypium hirsutum	9
1905	13.35	22.75	31.9	29.3	25.5	Gohir.A06G125800.2		Gossypium hirsutum	15
1906	13.35	13.43	29.7	29.7	29.7	Gohir.D06G106800.4	serine/arginine-rich 22	Gossypium hirsutum	9
1907	13.34	28.41	31.9	25.6	21.4	Gohir.A07G114900.1	Cobalamin-independent synthase family protein	Gossypium hirsutum	26
1908	13.34	13.39	34.7	29.8	26	Gohir.D08G064400.2	sterol methyltransferase 1	Gossypium hirsutum	10
1909	13.33	13.4	45.2	39.4	36.1	Gohir.D04G180900.1	heat shock protein 21	Gossypium hirsutum	8
1910	13.33	13.38	16.9	12.4	10.2	Gohir.D10G136800.2	Leucine-rich repeat protein kinase family protein	Gossypium hirsutum	7
1911	13.32	31.33	24.3	21.4	17.7	Gohir.D13G201700.1	elongation factor Ts family protein	Gossypium hirsutum	16
1912	13.32	13.38	22.9	18	14.4	Gohir.A01G092700.6	Plant protein of unknown function (DUF827)	Gossypium hirsutum	8
1913	13.32	13.37	40.9	40.9	40.9	Gohir.D07G040500.1	chloroplast thylakoid lumen protein	Gossypium hirsutum	13
1914	13.31	19.91	18.4	14.7	11.2	Gohir.D07G056000.2	AAA-type ATPase family protein	Gossypium hirsutum	10
1915	13.31	13.39	13.2	11.6	11.6	Gohir.A03G034400.1	zinc finger (CCCH-type) family protein	Gossypium hirsutum	7
1916	13.3	13.37	33.7	25.8	25.8	Gohir.A12G213200.1	CLP protease R subunit 4	Gossypium hirsutum	10
1917	13.29	13.69	43	38.8	31.6	Gohir.D07G149200.1	NAD(P)-binding Rossmann-fold superfamily protein	Gossypium hirsutum	10
1918	13.28	13.42	22.9	19.6	13.9	Gohir.D10G137300.2	AMP-dependent synthetase and ligase family protein	Gossypium hirsutum	10
1919	13.27	13.39	39.2	39.2	39.2	Gohir.D10G174900.1	photosystem II 11 kDa protein-related	Gossypium hirsutum	9
1920	13.24	13.39	45.7	31.7	29	Gohir.A12G180500.1	Leucine-rich repeat (LRR) family protein	Gossypium hirsutum	8
1921	13.24	13.28	21.5	21.5	16.8	Gohir.A11G139900.2	Nuclear transport factor 2 (NTF2) family protein with RNA binding (RRM-RBD-RNP motifs) domain	Gossypium hirsutum	8
1922	13.23	13.39	20.7	20.7	20.7	Gohir.D01G030500.1	Photosystem I, PsaA/PsaB protein	Gossypium hirsutum	12
1923	13.23	13.34	35.2	30.1	28	Gohir.D05G173200.1	Peroxidase superfamily protein	Gossypium hirsutum	9
1924	13.23	13.28	35.6	35.6	29.3	Gohir.D05G347800.1	chloroplast 30S ribosomal protein S20, putative	Gossypium hirsutum	10
1925	13.23	13.27	29.7	27.6	27.6	Gohir.D02G218100.1	myo-inositol monophosphatase like 2	Gossypium hirsutum	7
1926	13.22	13.29	34.8	29.4	26.2	Gohir.A09G106300.1	isovaleryl-CoA-dehydrogenase	Gossypium hirsutum	11
1927	13.2	13.35	23.6	21.6	16	Gohir.D02G165900.2	DEA(D/H)-box RNA helicase family protein	Gossypium hirsutum	7
1928	13.2	13.24	23.9	23.9	23.9	Gohir.A13G189700.1	NagB/RpiA/CoA transferase-like superfamily protein	Gossypium hirsutum	7
1929	13.19	13.3	30.4	30.4	25.1	Gohir.A05G275900.1	NAD(P)-binding Rossmann-fold superfamily protein	Gossypium hirsutum	7
1930	13.19	13.25	38.8	30.6	27.8	Gohir.A03G092600.1	Glutathione S-transferase family protein	Gossypium hirsutum	7
1931	13.19	13.24	17.5	17.5	16.2	Gohir.D13G049900.2	Chaperone DnaJ-domain superfamily protein	Gossypium hirsutum	7
1932	13.17	13.31	18.9	17.5	12	Gohir.D05G277500.1	Protein kinase family protein with ARM repeat domain	Gossypium hirsutum	7
1933	13.16	13.27	21.3	21.3	18.2	Gohir.D01G028300.1	DNA-binding storekeeper protein-related transcriptional regulator	Gossypium hirsutum	8
1934	13.15	13.19	49.8	41.2	41.2	Gohir.D03G043300.1	Thioesterase superfamily protein	Gossypium hirsutum	13
1935	13.13	13.34	25.5	19.9	13.3	Gohir.D11G007900.1	DEAD box RNA helicase (PRH75)	Gossypium hirsutum	8
1936	13.13	13.2	24.5	19.8	12.7	Gohir.D01G162300.1	ACT-like protein tyrosine kinase family protein	Gossypium hirsutum	6
1937	13.12	15.48	23.9	17.4	17.4	Gohir.A06G083900.1		Gossypium hirsutum	9
1938	13.12	13.35	17.1	11.9	10.8	Gohir.A05G401000.1	Protein kinase superfamily protein	Gossypium hirsutum	8
1939	13.12	13.24	27.9	23.2	23.2	Gohir.A04G009900.4	Calcium-dependent lipid-binding (CaLB domain) family protein	Gossypium hirsutum	9
1940	13.11	92.78	64.5	62.8	62.2	Gohir.A10G145100.1	chloroplast heat shock protein 70-2	Gossypium hirsutum	122
1941	13.11	13.2	21	21	18.4	Gohir.D12G184800.1	Cytochrome P450 superfamily protein	Gossypium hirsutum	7
1942	13.11	13.2	39.7	39.7	39.7	Gohir.D08G243800.1	regulatory particle non-ATPase 12A	Gossypium hirsutum	9
1943	13.1	13.25	32.1	29.7	29.7	Gohir.D07G231400.1	GDSL-like Lipase/Acylhydrolase superfamily protein	Gossypium hirsutum	10
1944	13.09	13.2	32.1	29.6	25.5	Gohir.D02G225200.1	PLC-like phosphodiesterases superfamily protein	Gossypium hirsutum	7
1945	13.09	13.15	27	27	25.2	Gohir.D09G203200.1	translation initiation factor 3 subunit H1	Gossypium hirsutum	8
1946	13.07	21.41	50.5	46.3	39	Gohir.D13G200500.1	Insulinase (Peptidase family M16) protein	Gossypium hirsutum	18
1947	13.07	13.16	48.4	30.6	30.6	Gohir.A08G151200.1	Domain of unknown function (DUF1995)	Gossypium hirsutum	7
1948	13.06	13.1	30	25.6	25.6	Gohir.D12G017500.1	Inositol monophosphatase family protein	Gossypium hirsutum	8
1949	13.04	13.07	46.8	41.9	41.9	Gohir.A03G078800.1	Maf-like protein	Gossypium hirsutum	8
1950	13.03	13.2	67.6	53.8	50.3	Gohir.D13G229900.1	pleckstrin homologue 1	Gossypium hirsutum	7
1951	13.03	13.09	31.8	24.3	21.7	Gohir.A08G139800.1	Alcohol dehydrogenase transcription factor Myb/SANT-like family protein	Gossypium hirsutum	7
1952	13.03	13.07	45	45	45	Gohir.D02G110500.1	FKBP-like peptidyl-prolyl cis-trans isomerase family protein	Gossypium hirsutum	15
1953	13.02	105.94	57.2	55.4	51.9	Gohir.A04G120800.1	presequence protease 2	Gossypium hirsutum	69
1954	13.02	13.5	21.9	20.1	19.3	Gohir.D02G006800.1	UDP-glucosyltransferase 74F2	Gossypium hirsutum	9
1955	13.02	13.09	33.8	33.8	32.7	Gohir.D03G049700.1	rubredoxin family protein	Gossypium hirsutum	21
1956	13.01	44.71	51	45.9	40.1	Gohir.D08G262500.1	Enoyl-CoA hydratase/isomerase family	Gossypium hirsutum	28
1957	13.01	13.08	36.5	34.2	28.5	Gohir.D10G060000.1	Survival protein SurE-like phosphatase/nucleotidase	Gossypium hirsutum	9
1958	13	50.18	25.6	22.5	19.2	Gohir.A12G099000.1	eukaryotic translation initiation factor 4G	Gossypium hirsutum	29
1959	13	21.89	42.4	42.1	42.1	Gohir.D05G319600.1	Aldolase superfamily protein	Gossypium hirsutum	34
1960	13	13.14	46.6	46.6	42.8	Gohir.A07G200400.1	Sterile alpha motif (SAM) domain-containing protein	Gossypium hirsutum	9
1961	13	13.07	20.2	15.3	9.6	Gohir.A05G141300.1	Subtilase family protein	Gossypium hirsutum	7
1962	13	13.04	12.7	10.9	10.9	Gohir.D06G051500.1	Inorganic H pyrophosphatase family protein	Gossypium hirsutum	7
1963	12.99	28.31	42.3	40.7	40.7	Gohir.D12G065500.2	U2 snRNP auxilliary factor, large subunit, splicing factor	Gossypium hirsutum	28
1964	12.99	17.36	16.3	12.1	12.1	Gohir.A03G128200.1	PLAT/LH2 domain-containing lipoxygenase family protein	Gossypium hirsutum	9
1965	12.98	13.1	23	17.5	15	Gohir.D11G264000.1	Pseudouridine synthase family protein	Gossypium hirsutum	7
1966	12.96	27.73	41.6	38.9	35.7	Gohir.A08G023600.5	Dihydrolipoamide succinyltransferase	Gossypium hirsutum	19
1967	12.96	19.48	26	26	26	Gohir.D07G168400.1	ribosomal protein L5 B	Gossypium hirsutum	14
1968	12.93	13.04	43.3	36	36	Gohir.D01G188500.1	Translation protein SH3-like family protein	Gossypium hirsutum	14
1969	12.92	12.95	23.8	23.6	23.6	Gohir.D11G115700.1	DNAJ heat shock family protein	Gossypium hirsutum	9
1970	12.9	12.94	23.2	21	21	Gohir.D08G141300.1	myb-like transcription factor family protein	Gossypium hirsutum	7
1971	12.9	12.94	39.4	36	36	Gohir.A12G131100.2	HSP20-like chaperones superfamily protein	Gossypium hirsutum	11
1972	12.89	17.52	53.1	53.1	53.1	Gohir.D09G090300.1	cyclophilin 5	Gossypium hirsutum	18
1973	12.87	15.05	33.5	28.5	24.1	Gohir.D01G179700.1	alcohol dehydrogenase 1	Gossypium hirsutum	7
1974	12.86	15.1	49.8	49.8	47.4	Gohir.A01G227800.1	light harvesting complex photosystem II	Gossypium hirsutum	18
1975	12.86	12.91	23.1	19.2	14.2	Gohir.A09G195300.1	Cupredoxin superfamily protein	Gossypium hirsutum	8
1976	12.85	12.88	41.5	38.3	38.3	Gohir.D05G337500.1	Peroxidase superfamily protein	Gossypium hirsutum	7
1977	12.84	12.87	29	24.3	24.3	Gohir.D06G137900.1	Rho termination factor	Gossypium hirsutum	7
1978	12.83	13.04	29.1	29.1	23.8	Gohir.D12G137200.1	nuclear-encoded CLP protease P7	Gossypium hirsutum	9
1979	12.83	12.93	43.8	36.3	36.3	Gohir.A03G174700.2	Protein phosphatase 2C family protein	Gossypium hirsutum	8
1980	12.81	48.44	74.1	65.1	65.1	Gohir.A02G057600.1	S-adenosylmethionine synthetase family protein	Gossypium hirsutum	55
1981	12.79	12.93	23	17.6	10.9	Gohir.D07G060300.1	quinolinate synthase	Gossypium hirsutum	6
1982	12.79	12.92	22.1	19.7	18.1	Gohir.D06G197400.3	Smg-4/UPF3 family protein	Gossypium hirsutum	7
1983	12.78	12.88	33.1	24.3	24.3	Gohir.D09G215100.1	transcript elongation factor IIS	Gossypium hirsutum	7
1984	12.78	12.87	33.4	31.1	31.1	Gohir.A05G064800.2	COP9 signalosome 5A	Gossypium hirsutum	7
1985	12.78	12.83	45.1	43.4	39.9	Gohir.D11G029700.1	RNA-binding (RRM/RBD/RNP motifs) family protein	Gossypium hirsutum	14
1986	12.77	12.96	35.1	29.8	29.8	Gohir.D01G012700.1		Gossypium hirsutum	9
1987	12.77	12.84	58.2	58.2	50	Gohir.D10G218900.2	prefoldin 2	Gossypium hirsutum	10
1988	12.77	12.81	40.5	39.7	29	Gohir.D12G208800.1	shikimate kinase like 2	Gossypium hirsutum	8
1989	12.76	14.95	46.7	46.7	46.7	Gohir.D13G018700.1	Zinc-binding dehydrogenase family protein	Gossypium hirsutum	8
1990	12.76	12.84	30.9	27.9	22.9	Gohir.D08G179300.1		Gossypium hirsutum	7
1991	12.75	12.8	37.7	29.7	23.8	Gohir.D01G135500.1	NAD(P)-linked oxidoreductase superfamily protein	Gossypium hirsutum	6
1992	12.75	12.78	24.6	21.9	21.9	Gohir.D03G013500.2	alpha/beta-Hydrolases superfamily protein	Gossypium hirsutum	8
1993	12.74	59.55	85.2	85	77.4	Gohir.A12G121100.1	S-adenosylmethionine synthetase 2	Gossypium hirsutum	79
1994	12.74	13.48	29.6	27.5	24.6	Gohir.D13G011500.1	Zn-dependent exopeptidases superfamily protein	Gossypium hirsutum	9
1995	12.73	12.85	38.5	38.5	30.3	Gohir.D05G254400.1	arginase	Gossypium hirsutum	6
1996	12.73	12.82	20.4	20.4	16.7	Gohir.A08G203600.1	mitochondrial 28S ribosomal protein S29-related	Gossypium hirsutum	6
1997	12.72	12.76	25.7	25.7	18.8	Gohir.A05G205200.1	Granulin repeat cysteine protease family protein	Gossypium hirsutum	11
1998	12.71	14.79	24.4	18.9	18.9	Gohir.A05G076800.1	Glycosyl hydrolase family protein	Gossypium hirsutum	9
[truncated: 4,940 more rows]

## Sheet: Additional file 5_BPP-2
Additional File 5. The detailed identification information of protein extracted using BPP extraction method.
N	Unused	Total	% Cov	% Cov (50)	% Cov (95)	Accession	Name	Species	Peptides(95%)
1	183.61	183.61	92.8	92.8	87.1	Gohir.D13G124000.1	ribulose-bisphosphate carboxylases	Gossypium hirsutum	512
2	154.37	154.37	87	82	80.1	Gohir.A10G221700.1	rubisco activase	Gossypium hirsutum	478
3	100.75	100.75	84.4	84.4	77	Gohir.A11G145400.1	ATP synthase subunit beta	Gossypium hirsutum	256
4	91.57	91.57	55	51.4	51.4	Gohir.D06G087600.1	glycine decarboxylase P-protein 1	Gossypium hirsutum	108
5	88.06	88.06	55.7	50.5	48.7	Gohir.A09G011200.1	casein lytic proteinase B3	Gossypium hirsutum	62
6	84.63	84.63	46.2	44.3	42.5	Gohir.D04G162300.1	presequence protease 2	Gossypium hirsutum	51
7	77.01	77.01	51.3	48.9	48.9	Gohir.D03G109800.1	CLPC homologue 1	Gossypium hirsutum	71
8	76.69	76.69	52.2	49.7	49.4	Gohir.A10G074400.1	phospholipase D alpha 1	Gossypium hirsutum	53
9	76.17	76.18	33.3	30.2	28.7	Gohir.A01G193200.1	glutamate synthase 1	Gossypium hirsutum	62
10	75.18	75.18	58.5	53.1	51	Gohir.A02G007800.1	chloroplast heat shock protein 70-2	Gossypium hirsutum	104
11	73.99	74.01	42.1	42	41.8	Gohir.A01G039500.1	Ribosomal protein S5/Elongation factor G/III/V family protein	Gossypium hirsutum	65
12	70.15	70.15	62.7	62.7	62.7	Gohir.A01G097500.1	phosphoglycerate kinase 1	Gossypium hirsutum	109
13	69.5	69.5	44.8	39.2	35.5	Gohir.A05G067300.1	lipoxygenase 2	Gossypium hirsutum	53
14	68.97	69	49.4	47.8	46.6	Gohir.D07G152500.1	Transketolase	Gossypium hirsutum	127
15	68.35	68.37	49.4	47.8	44	Gohir.D04G110800.1	ATPase, AAA-type, CDC48 protein	Gossypium hirsutum	55
16	68.27	68.31	76.3	72.4	70.1	Gohir.A03G136200.1	alanine-2-oxoglutarate aminotransferase 2	Gossypium hirsutum	113
17	68.04	68.05	41.3	38	36.4	Gohir.A11G158600.1	phosphoenolpyruvate carboxylase 3	Gossypium hirsutum	42
18	66.97	66.97	54.6	53.6	52.7	Gohir.D10G002200.1	vacuolar ATP synthase subunit A	Gossypium hirsutum	66
19	63.91	63.91	70.7	69.9	68.5	Gohir.D03G109000.1	RAB GTPase homolog E1B	Gossypium hirsutum	107
20	63.44	63.44	31.5	30.4	28.1	Gohir.A06G064700.2	elongation factor Ts family protein	Gossypium hirsutum	43
21	63.3	63.35	30.8	26.8	25.9	Gohir.D09G118200.1	magnesium-chelatase subunit chlH, chloroplast, putative / Mg-protoporphyrin IX chelatase, putative (CHLH)	Gossypium hirsutum	46
22	63.05	63.05	61.6	60	58.5	Gohir.A09G195100.1	stress-inducible protein, putative	Gossypium hirsutum	51
23	62.6	62.62	43.2	40.6	39.6	Gohir.D13G133900.1	HEAT SHOCK PROTEIN 81.4	Gossypium hirsutum	62
24	62.33	62.36	87.8	86.2	80.2	Gohir.D01G028400.1	Aldolase-type TIM barrel family protein	Gossypium hirsutum	101
25	61.9	61.92	56.2	56.2	55	Gohir.A09G201900.2	heat shock protein 60	Gossypium hirsutum	51
26	61.62	61.64	31.2	29.1	25.3	Gohir.A11G010500.1	tripeptidyl peptidase ii	Gossypium hirsutum	35
27	61.23	61.53	43.3	42.2	41.2	Gohir.A11G039100.1	TUDOR-SN protein 1	Gossypium hirsutum	39
28	61.16	61.19	82.7	77.7	77.7	Gohir.D11G169700.1	ribulose bisphosphate carboxylase small chain 1A	Gossypium hirsutum	181
29	60.86	60.91	46.3	44.4	42.9	Gohir.D03G087500.1	Heat shock protein 70 (Hsp 70) family protein	Gossypium hirsutum	74
30	60.36	60.48	67.8	67.8	67.8	Gohir.A11G188100.1	photosystem II subunit O-2	Gossypium hirsutum	119
31	60.35	60.41	46.3	45.2	40.7	Gohir.A04G101600.1	glycyl-tRNA synthetase / glycine--tRNA ligase	Gossypium hirsutum	42
32	58.91	58.91	71.8	66.3	64.4	Gohir.A02G177300.1	catalase 2	Gossypium hirsutum	115
33	58.86	58.87	64.5	57.2	56	Gohir.D01G031800.1	ATP synthase subunit alpha	Gossypium hirsutum	105
34	58.16	58.17	22.3	18.9	15.9	Gohir.D01G183100.1	acetyl-CoA carboxylase 1	Gossypium hirsutum	28
35	57.92	57.96	61.1	59.7	58.4	Gohir.D02G061700.1	mitochondrial lipoamide dehydrogenase 1	Gossypium hirsutum	57
36	57.6	57.65	37.5	37.3	36.1	Gohir.D04G062200.1	2-oxoglutarate dehydrogenase, E1 component	Gossypium hirsutum	43
37	57.25	57.25	45.9	41.2	39.7	Gohir.D08G250800.1	dynamin-like 3	Gossypium hirsutum	34
38	56.66	56.66	34.8	31.4	31.4	Gohir.D02G187500.1	Alanyl-tRNA synthetase	Gossypium hirsutum	36
39	56.44	56.45	68.3	68.3	64	Gohir.A07G220800.1	carbonic anhydrase 1	Gossypium hirsutum	68
40	56.09	56.09	62.2	62.2	56.4	Gohir.D01G205300.2	GTP binding Elongation factor Tu family protein	Gossypium hirsutum	108
41	56.04	56.07	74.3	70.2	67.9	Gohir.A11G208400.1	serine transhydroxymethyltransferase 1	Gossypium hirsutum	92
42	56	56.08	68.8	68.8	68.8	Gohir.A13G030500.1	fructose-bisphosphate aldolase 1	Gossypium hirsutum	115
43	55.67	55.73	27.2	25.5	20.8	Gohir.A12G099000.1	eukaryotic translation initiation factor 4G	Gossypium hirsutum	28
44	55.23	55.25	57.5	53.2	46.9	Gohir.A13G232000.1	chaperonin-60alpha	Gossypium hirsutum	70
45	54.56	54.6	74.7	71.2	71.2	Gohir.D02G032300.1	glutamine synthetase 2	Gossypium hirsutum	115
46	54.28	54.29	68.6	68.6	68.4	Gohir.A11G169600.2	UDP-glucose pyrophosphorylase 2	Gossypium hirsutum	47
47	53.95	54.21	60.3	56.5	54.9	Gohir.D10G200300.3	TCP-1/cpn60 chaperonin family protein	Gossypium hirsutum	67
48	53.83	53.85	41.4	38.1	35.1	Gohir.D05G307600.1	aconitase 3	Gossypium hirsutum	50
49	53.51	53.57	47.3	44.3	42.5	Gohir.D11G019600.1	Translation elongation factor EFG/EF2 protein	Gossypium hirsutum	58
50	53.3	53.34	43.5	41.3	38.3	Gohir.A02G107500.3	villin 2	Gossypium hirsutum	41
51	53.05	53.09	76.1	76.1	74.3	Gohir.A12G121100.1	S-adenosylmethionine synthetase 2	Gossypium hirsutum	80
52	52.89	52.91	50.7	49.8	49.8	Gohir.D02G208500.1	poly(A) binding protein 8	Gossypium hirsutum	57
53	52.59	53.18	49.6	46.7	46.7	Gohir.D12G018100.1	mitochondrial HSO70 2	Gossypium hirsutum	62
54	52.37	52.37	51.5	51.1	51.1	Gohir.D01G180000.1	PDI-like 1-1	Gossypium hirsutum	33
55	52.26	52.29	56	52.3	49.2	Gohir.D12G207000.1	phosphoribulokinase	Gossypium hirsutum	79
56	52.03	58.94	77.7	74.7	72.7	Gohir.A04G099400.1	ATP synthase alpha/beta family protein	Gossypium hirsutum	128
57	51.76	51.84	70.4	67.2	67.2	Gohir.A08G195700.3	ascorbate peroxidase 1	Gossypium hirsutum	91
58	51.76	51.79	74.1	67.9	67.9	Gohir.A01G169100.1	hydroxypyruvate reductase	Gossypium hirsutum	78
59	51.54	51.61	57.2	49.9	48.7	Gohir.A13G119300.1	SEC14 cytosolic factor family protein / phosphoglyceride transfer family protein	Gossypium hirsutum	31
60	51.37	51.39	40.1	39.9	39	Gohir.D01G203300.1	PHE ammonia lyase 1	Gossypium hirsutum	44
61	51.18	51.21	46.1	39.6	37.8	Gohir.A13G164600.3	Cobalamin-independent synthase family protein	Gossypium hirsutum	63
62	51.17	51.18	53.3	50.4	50.4	Gohir.D07G104700.1	plastid transcriptionally active 16	Gossypium hirsutum	48
63	51.06	51.13	33.6	28.5	24.6	Gohir.A11G237100.1	ATP binding;leucine-tRNA ligases;aminoacyl-tRNA ligases;nucleotide binding;ATP binding;aminoacyl-tRNA ligases	Gossypium hirsutum	26
64	51.03	51.07	53.2	51.3	46.5	Gohir.A12G273200.1	aldehyde dehydrogenase 2B4	Gossypium hirsutum	39
65	50.96	50.98	66.3	61.7	57.6	Gohir.A06G100300.1	aspartate aminotransferase 5	Gossypium hirsutum	57
66	50.66	50.68	36.2	31.4	30.3	Gohir.A05G008800.1	MIF4G domain-containing protein / MA3 domain-containing protein	Gossypium hirsutum	36
67	50.49	50.53	40.3	40.1	39.2	Gohir.A03G107100.1	Chaperone protein htpG family protein	Gossypium hirsutum	32
68	50.37	50.7	64.3	62	55.9	Gohir.A10G050000.1	regulatory particle triple-A 1A	Gossypium hirsutum	38
69	50.37	50.38	45.4	45.4	43.2	Gohir.D03G044400.2	SAP domain-containing protein	Gossypium hirsutum	36
70	50	50	40.1	40.1	36.8	Gohir.D08G214700.1	4-hydroxy-3-methylbut-2-enyl diphosphate synthase	Gossypium hirsutum	39
71	49.97	50.02	71.8	63.9	63.6	Gohir.A11G274700.1	chloroplast RNA binding	Gossypium hirsutum	66
72	49.56	49.57	70	67.1	63.7	Gohir.D11G058800.2	actin 7	Gossypium hirsutum	82
73	49.44	49.51	43	40.1	36	Gohir.D05G129000.1	MAR binding filament-like protein 1	Gossypium hirsutum	34
74	49.25	149.96	83.8	80	79.8	Gohir.A06G166200.1	rubisco activase	Gossypium hirsutum	446
75	49.22	49.23	37.7	34.5	33.1	Gohir.D10G071500.1	heat shock protein 91	Gossypium hirsutum	35
76	49.11	49.12	54.5	45.4	44.2	Gohir.A01G022900.1	FtsH extracellular protease family	Gossypium hirsutum	56
77	48.92	48.94	36.4	32.1	26.9	Gohir.A08G018700.2	villin 4	Gossypium hirsutum	27
78	48.89	59.26	51.7	48.9	44.6	Gohir.A06G177000.1	heat shock protein 70	Gossypium hirsutum	113
79	48.64	48.67	31.9	29.6	25.8	Gohir.A10G105700.1	pyruvate orthophosphate dikinase	Gossypium hirsutum	32
80	48.58	48.62	42.2	40.5	39.7	Gohir.A13G225200.1	alpha-glucan phosphorylase 2	Gossypium hirsutum	34
81	48.54	48.62	59.4	54.2	52.7	Gohir.A09G213700.1	ADP glucose pyrophosphorylase large subunit 1	Gossypium hirsutum	38
82	48.54	48.58	42.2	36.8	28.8	Gohir.A08G196800.1	Argonaute family protein	Gossypium hirsutum	40
83	48.45	48.5	49.3	47.8	42.5	Gohir.D11G323800.1	L-galactono-1,4-lactone dehydrogenase	Gossypium hirsutum	30
84	48.03	48.07	64.3	62.3	59.2	Gohir.D04G104000.1	Aldolase superfamily protein	Gossypium hirsutum	61
85	47.95	47.98	62.7	62.7	56	Gohir.D05G174600.2	Glycine cleavage T-protein family	Gossypium hirsutum	51
86	47.82	47.85	48.9	48.5	44.5	Gohir.D01G093500.1	FtsH extracellular protease family	Gossypium hirsutum	48
87	47.45	47.48	49.1	49.1	44.1	Gohir.D13G013400.2	DYNAMIN-like 1E	Gossypium hirsutum	33
88	47.14	47.14	55.8	52.3	52.3	Gohir.A05G134500.1	DEA(D/H)-box RNA helicase family protein	Gossypium hirsutum	32
89	47.06	47.14	28.3	23.1	19.9	Gohir.D11G217000.1	kinesin like protein for actin based chloroplast movement 1	Gossypium hirsutum	23
90	47.05	47.05	51.3	51.3	45.4	Gohir.D01G070900.1	trigger factor type chaperone family protein	Gossypium hirsutum	39
91	46.89	46.91	52.3	52.3	49.7	Gohir.D05G181400.1	glyceraldehyde-3-phosphate dehydrogenase B subunit	Gossypium hirsutum	78
92	46.89	46.9	64.1	64.1	60.5	Gohir.D05G189000.1	ferredoxin-NADP(+)-oxidoreductase 2	Gossypium hirsutum	61
93	46.85	46.86	49.8	49.8	49.8	Gohir.D04G186700.2	Phosphoglucomutase/phosphomannomutase family protein	Gossypium hirsutum	34
94	46.29	46.29	40.5	38.1	38.1	Gohir.D02G161700.1	DC1 domain-containing protein	Gossypium hirsutum	29
95	46.28	46.35	66.4	63	61.8	Gohir.D04G034900.1	photosystem II subunit P-1	Gossypium hirsutum	104
96	45.43	45.44	40.6	38.7	36.2	Gohir.A11G208500.1	Zincin-like metalloproteases family protein	Gossypium hirsutum	32
97	45.39	45.41	51.7	48.1	48.1	Gohir.A06G097600.1	Cytosol aminopeptidase family protein	Gossypium hirsutum	51
98	45.35	45.39	35.5	33.7	31	Gohir.A01G047100.2	rhamnose biosynthesis 1	Gossypium hirsutum	38
99	45.34	45.35	33.6	30.3	28.6	Gohir.A03G024300.1	translocon at the inner envelope membrane of chloroplasts 110	Gossypium hirsutum	25
100	45.08	45.23	32.5	31.8	27.4	Gohir.D03G090900.1	H(+)-ATPase 11	Gossypium hirsutum	26
101	45.05	45.08	71.7	71.7	68.1	Gohir.D02G045500.1	Lactate/malate dehydrogenase family protein	Gossypium hirsutum	62
102	44.99	44.99	36.8	30.8	28.9	Gohir.D12G229000.1	Nucleic acid-binding, OB-fold-like protein	Gossypium hirsutum	25
103	44.8	44.85	38.9	36.5	35.5	Gohir.A12G105200.3	acetyl Co-enzyme a carboxylase carboxyltransferase alpha subunit	Gossypium hirsutum	26
104	44.37	44.38	34.7	28.6	27.9	Gohir.D05G323900.2	glutamine-tRNA ligase, putative / glutaminyl-tRNA synthetase, putative / GlnRS, putative	Gossypium hirsutum	24
105	44.34	44.35	51.3	50.6	49.6	Gohir.A09G010400.1	Insulinase (Peptidase family M16) protein	Gossypium hirsutum	44
106	44.27	44.28	47.8	44.3	42.5	Gohir.A07G143500.2	NAD-dependent malic enzyme 2	Gossypium hirsutum	32
107	44.24	44.27	45.9	45.7	43.8	Gohir.D10G178800.1	ATP citrate lyase subunit B 2	Gossypium hirsutum	42
108	44.23	44.26	61.6	61.6	61.6	Gohir.A12G183900.1	reversibly glycosylated polypeptide 1	Gossypium hirsutum	44
109	44.21	44.22	26	19.9	17.2	Gohir.A01G159900.1	Pyruvate phosphate dikinase, PEP/pyruvate binding domain	Gossypium hirsutum	24
110	44.1	44.12	63.1	57.1	54.2	Gohir.D04G079500.1	glyceraldehyde-3-phosphate dehydrogenase C subunit 1	Gossypium hirsutum	63
111	44.07	44.1	49	47.7	46.3	Gohir.A02G071800.1	DPP6 N-terminal domain-like protein	Gossypium hirsutum	49
112	44.03	44.13	34	31.7	30.5	Gohir.D13G173300.1	cell division cycle 5	Gossypium hirsutum	23
113	43.7	43.71	65.2	65.2	65.2	Gohir.A10G073600.1	methyl-CPG-binding domain 10	Gossypium hirsutum	32
114	43.42	43.43	45.8	45.8	45.6	Gohir.D07G050300.1	calnexin 1	Gossypium hirsutum	25
115	43.14	47.43	51.1	50.7	49.5	Gohir.D05G238200.1	PDI-like 1-1	Gossypium hirsutum	33
116	43.04	43.06	52.7	46	39.9	Gohir.D05G227300.1	Class-II DAHP synthetase family protein	Gossypium hirsutum	38
117	42.9	42.92	31.7	28.8	27.4	Gohir.D03G141600.1	ubiquitin-activating enzyme 1	Gossypium hirsutum	24
118	42.84	42.86	58.6	56	53.5	Gohir.D11G175700.1	cytosolic NADP+-dependent isocitrate dehydrogenase	Gossypium hirsutum	40
119	42.71	42.71	18.5	16.5	15.9	Gohir.D01G104600.1	GYF domain-containing protein	Gossypium hirsutum	25
120	42.59	42.59	35.4	32.6	27.5	Gohir.A08G230100.1	aspartate kinase-homoserine dehydrogenase ii	Gossypium hirsutum	27
121	42.39	42.39	37.8	31.8	30.5	Gohir.A06G172800.1	0	Gossypium hirsutum	33
122	42.38	42.4	24.5	18.9	17.7	Gohir.D01G046800.1	carbamoyl phosphate synthetase B	Gossypium hirsutum	22
123	42.26	42.27	44.2	42.4	41.1	Gohir.A02G092100.1	Phosphoglycerate mutase, 2,3-bisphosphoglycerate-independent	Gossypium hirsutum	48
124	42.05	42.06	58.3	55	52.4	Gohir.D10G243000.1	sedoheptulose-bisphosphatase	Gossypium hirsutum	61
125	41.93	41.95	41.6	41.4	41.4	Gohir.D07G001600.1	Class II aminoacyl-tRNA and biotin synthetases superfamily protein	Gossypium hirsutum	23
126	41.85	41.87	60.3	60	57	Gohir.D04G116000.1	Ribosomal protein L4/L1 family	Gossypium hirsutum	39
127	41.77	41.78	39.2	39	39	Gohir.A05G136800.1	Dihydrolipoamide acetyltransferase, long form protein	Gossypium hirsutum	29
128	41.6	41.62	35.8	30.1	27.4	Gohir.A07G051700.3	RNA-metabolising metallo-beta-lactamase family protein	Gossypium hirsutum	23
129	41.39	41.41	40.5	37.9	37.3	Gohir.D04G098700.1	chloroplast signal recognition particle 54 kDa subunit	Gossypium hirsutum	35
130	41.31	41.32	41.7	37.3	37.3	Gohir.A05G334100.2	NAD-dependent malic enzyme 1	Gossypium hirsutum	29
131	41.27	45	44.1	43.9	39.7	Gohir.A09G190100.1	dynamin-like protein	Gossypium hirsutum	27
132	41.22	41.25	63.6	63.6	58.4	Gohir.D10G016800.1	photosystem II subunit Q-2	Gossypium hirsutum	83
133	41.04	41.07	41	36.7	36.6	Gohir.A13G040600.1	nitrite reductase 1	Gossypium hirsutum	26
134	40.77	40.88	43	37.3	33	Gohir.D13G021700.1	peptidase M1 family protein	Gossypium hirsutum	25
135	40.69	40.69	49.6	47.2	47.2	Gohir.A11G127600.2	glutathione reductase	Gossypium hirsutum	28
136	40.58	40.61	58.9	53.8	47.7	Gohir.D12G271900.1	TCP-1/cpn60 chaperonin family protein	Gossypium hirsutum	31
137	40.31	40.6	55.9	53.9	53.9	Gohir.A13G010200.1	regulatory particle triple-A ATPase 3	Gossypium hirsutum	27
138	40.27	40.3	48.4	48.2	45.8	Gohir.D05G138500.1	eukaryotic translation initiation factor 4A1	Gossypium hirsutum	41
139	40.23	40.28	52.1	52.1	52.1	Gohir.A08G125900.1	Rhodanese/Cell cycle control phosphatase superfamily protein	Gossypium hirsutum	38
140	40.21	40.25	26.3	23.4	21.4	Gohir.D04G073400.2	Glycosyl hydrolase family 38 protein	Gossypium hirsutum	25
141	40.18	40.2	43.2	42.3	41.5	Gohir.D03G147600.1	acetyl Co-enzyme a carboxylase biotin carboxylase subunit	Gossypium hirsutum	35
142	40.12	41.78	34	31.8	31.8	Gohir.D04G128300.1	acetyl Co-enzyme a carboxylase carboxyltransferase alpha subunit	Gossypium hirsutum	26
143	39.92	39.98	41.6	37	35.2	Gohir.D06G032300.1	phosphoglucose isomerase 1	Gossypium hirsutum	32
144	39.92	39.92	34.9	34.6	34.4	Gohir.A08G054300.1	carotenoid cleavage dioxygenase 1	Gossypium hirsutum	27
145	39.86	39.86	27.3	26.6	25.4	Gohir.A08G007100.1	BRI1 suppressor 1 (BSU1)-like 2	Gossypium hirsutum	23
146	39.73	39.75	43.7	41.1	36.1	Gohir.D13G220400.2	sulfite reductase	Gossypium hirsutum	30
147	39.73	39.73	30.2	29	27.7	Gohir.D12G128500.1	Prolyl oligopeptidase family protein	Gossypium hirsutum	26
148	39.68	39.7	63.8	55.7	54.4	Gohir.A01G209600.1	Enolase	Gossypium hirsutum	70
149	39.47	39.56	78.5	78.5	74.8	Gohir.D01G170100.1	peroxisomal NAD-malate dehydrogenase 2	Gossypium hirsutum	76
150	39.46	39.47	56.1	56.1	56.1	Gohir.D02G187800.1	photosystem II stability/assembly factor, chloroplast (HCF136)	Gossypium hirsutum	55
151	39.45	39.49	57.4	55.2	54.9	Gohir.A05G091200.1	tubulin beta 8	Gossypium hirsutum	53
152	39.3	39.36	47.5	44.1	42.9	Gohir.D12G001100.1	TCP-1/cpn60 chaperonin family protein	Gossypium hirsutum	29
153	39.2	39.23	35.9	33.3	33.2	Gohir.D09G218800.3	0	Gossypium hirsutum	37
154	39.06	54.09	63.3	63.3	63.3	Gohir.A09G026600.1	carbonic anhydrase 1	Gossypium hirsutum	86
155	38.92	38.96	31.7	29.4	28.3	Gohir.D08G021000.1	ALBINA 1	Gossypium hirsutum	21
156	38.82	40.95	40.9	39.3	36.5	Gohir.D01G188700.1	P-loop containing nucleoside triphosphate hydrolases superfamily protein	Gossypium hirsutum	36
157	38.79	38.81	26.2	20.3	19.3	Gohir.A03G089900.2	modifier of snc1	Gossypium hirsutum	22
158	38.77	38.78	40.8	38.1	38.1	Gohir.A12G082000.2	phosphoenolpyruvate carboxykinase 1	Gossypium hirsutum	34
159	38.5	38.54	56.9	53	53	Gohir.D11G263700.1	Ribose 5-phosphate isomerase, type A protein	Gossypium hirsutum	47
160	38.48	38.5	52.5	51.2	49.5	Gohir.D02G234500.1	Pyridoxal phosphate (PLP)-dependent transferases superfamily protein	Gossypium hirsutum	39
161	38.36	38.36	55.1	53.4	46.6	Gohir.D02G061500.1	ribosomal protein S1	Gossypium hirsutum	35
162	38.29	38.33	56.2	55	49.1	Gohir.D10G031300.1	P-loop containing nucleoside triphosphate hydrolases superfamily protein	Gossypium hirsutum	45
163	38.19	38.24	44.3	40.5	34.1	Gohir.A07G176600.1	NADH-ubiquinone dehydrogenase, mitochondrial, putative	Gossypium hirsutum	28
164	38.09	38.14	73.2	65.5	62.8	Gohir.A08G214800.1	NAD(P)-linked oxidoreductase superfamily protein	Gossypium hirsutum	56
165	38.04	40.15	63.4	59	53.7	Gohir.D12G005900.1	GTP binding Elongation factor Tu family protein	Gossypium hirsutum	33
166	37.87	37.92	35.5	33.7	30.7	Gohir.D10G124000.2	lysyl-tRNA synthetase 1	Gossypium hirsutum	21
167	37.85	37.87	58.1	58.1	58.1	Gohir.A11G175300.1	flavanone 3-hydroxylase	Gossypium hirsutum	33
168	37.82	37.88	29	24.8	21.4	Gohir.A03G208200.1	Alanyl-tRNA synthetase, class IIc	Gossypium hirsutum	19
169	37.75	37.77	52.6	51.1	48.3	Gohir.D08G061800.3	6-phosphogluconate dehydrogenase family protein	Gossypium hirsutum	29
170	37.55	37.56	54.4	52.6	50.3	Gohir.A05G199500.1	Serine protease inhibitor (SERPIN) family protein	Gossypium hirsutum	25
171	37.5	37.54	24.3	22.4	19.3	Gohir.D12G034000.1	translocon outer complex protein 120	Gossypium hirsutum	22
172	37.49	37.51	40.7	39.9	38.8	Gohir.D10G131900.1	2-isopropylmalate synthase 1	Gossypium hirsutum	28
173	37.47	37.48	34.5	34.5	32.1	Gohir.D06G130000.1	0	Gossypium hirsutum	29
174	37.37	37.41	58.6	56.9	52.4	Gohir.A08G067200.1	chloroplast stem-loop binding protein of 41 kDa	Gossypium hirsutum	38
175	37.36	37.37	59.1	59.1	56.8	Gohir.A04G085200.1	NAD(P)-linked oxidoreductase superfamily protein	Gossypium hirsutum	24
176	37.31	39.36	63.1	59.3	57.7	Gohir.D11G309200.1	regulatory particle triple-A ATPase 5A	Gossypium hirsutum	32
177	37.22	37.24	38.2	36.9	34.1	Gohir.D02G101900.1	Phosphofructokinase family protein	Gossypium hirsutum	24
178	37.2	37.73	28.8	25.2	23.6	Gohir.D01G089100.3	Calcium-binding EF hand family protein	Gossypium hirsutum	24
179	37.2	37.21	39.6	33.5	32.4	Gohir.D07G104400.1	translocon at the outer envelope membrane of chloroplasts 75-III	Gossypium hirsutum	24
180	36.99	36.99	20	16.6	16.2	Gohir.D09G067300.2	Transducin/WD40 repeat-like superfamily protein	Gossypium hirsutum	19
181	36.94	36.96	26	22.1	21.3	Gohir.D08G062300.3	DegP protease 7	Gossypium hirsutum	19
182	36.91	36.97	53.5	48.6	47.1	Gohir.D10G138600.1	serine hydroxymethyltransferase 4	Gossypium hirsutum	38
183	36.78	36.86	22.9	18.8	17.6	Gohir.A10G133100.1	catalytics;carbohydrate kinases;phosphoglucan, water dikinases	Gossypium hirsutum	21
184	36.72	36.75	61.6	56.1	52.5	Gohir.A03G139500.1	Oxidoreductase, zinc-binding dehydrogenase family protein	Gossypium hirsutum	36
185	36.69	36.72	35.1	30.7	28.2	Gohir.D04G124200.1	plastid movement impaired1	Gossypium hirsutum	21
186	36.66	36.68	28	22.5	19.8	Gohir.A12G119900.1	Albino or Glassy Yellow 1	Gossypium hirsutum	22
187	36.62	36.62	33.8	33.6	33.6	Gohir.D09G200200.1	S-adenosyl-L-homocysteine hydrolase	Gossypium hirsutum	30
188	36.59	36.61	20.1	17.2	16.5	Gohir.D04G166100.2	Coatomer, alpha subunit	Gossypium hirsutum	24
189	36.46	36.49	30.3	29	24.3	Gohir.A02G051000.1	acyl-CoA dehydrogenase-related	Gossypium hirsutum	20
190	36.41	36.43	53.6	49.2	43.5	Gohir.D09G091500.1	UDP-D-apiose/UDP-D-xylose synthase 2	Gossypium hirsutum	33
191	36.23	36.24	35.1	32.2	29.3	Gohir.A12G218600.1	Glycosyl hydrolases family 32 protein	Gossypium hirsutum	20
192	36.21	36.21	39.7	38.3	34.5	Gohir.D03G091600.1	aldehyde dehydrogenase 12A1	Gossypium hirsutum	27
193	36.11	38.32	56.5	49.3	47.5	Gohir.D05G259800.1	AAA-type ATPase family protein	Gossypium hirsutum	29
194	36.11	36.13	20.7	17.1	13.7	Gohir.A01G186200.1	Glycosyl hydrolase family protein	Gossypium hirsutum	20
195	36.04	36.04	55.8	49.9	49.9	Gohir.D07G156900.2	ATP citrate lyase (ACL) family protein	Gossypium hirsutum	30
196	35.87	35.9	34.9	34.9	33.7	Gohir.A07G103700.1	anthranilate synthase 2	Gossypium hirsutum	20
197	35.85	35.86	35.2	29.8	28.8	Gohir.D12G126900.1	RNA helicase family protein	Gossypium hirsutum	19
198	35.84	35.85	17.2	13.4	11.3	Gohir.D04G068800.1	Clathrin, heavy chain	Gossypium hirsutum	19
199	35.81	35.82	35.6	35.2	31.4	Gohir.D06G088400.1	KH domain-containing protein	Gossypium hirsutum	28
200	35.73	35.81	58.1	54	51.3	Gohir.D04G144500.1	protochlorophyllide oxidoreductase C	Gossypium hirsutum	42
201	35.73	35.75	26.6	26.4	26.4	Gohir.D09G199700.1	methionine--tRNA ligase, putative / methionyl-tRNA synthetase, putative / MetRS, putative	Gossypium hirsutum	21
202	35.73	35.73	53.5	53.5	53.5	Gohir.D11G221800.1	annexin 2	Gossypium hirsutum	25
203	35.72	37.86	44.9	41.1	41.1	Gohir.A07G221800.2	DEAD box RNA helicase family protein	Gossypium hirsutum	27
204	35.69	35.72	34	32.7	31.5	Gohir.D10G000300.1	ketol-acid reductoisomerase	Gossypium hirsutum	43
205	35.51	36.22	45.6	43.7	43.7	Gohir.D06G099400.1	DEAD/DEAH box RNA helicase family protein	Gossypium hirsutum	28
206	35.39	35.41	83.3	79.2	78	Gohir.D01G117900.1	ATP synthase D chain, mitochondrial	Gossypium hirsutum	25
207	35.29	35.3	65.1	65.1	61.8	Gohir.A04G090700.1	protein containing PDZ domain, a K-box domain, and a TPR region	Gossypium hirsutum	43
208	35.27	35.27	51.4	50.5	50.3	Gohir.D09G085700.2	alpha/beta-Hydrolases superfamily protein	Gossypium hirsutum	33
209	35.22	37.28	47.2	47.2	47.2	Gohir.A06G063900.1	aspartate aminotransferase 3	Gossypium hirsutum	24
210	35.22	35.23	45.5	42.3	42.3	Gohir.D11G260500.1	RNA-binding KH domain-containing protein	Gossypium hirsutum	22
211	35.21	35.24	35.9	32.1	27.9	Gohir.D01G030900.1	photosystem II reaction center protein C	Gossypium hirsutum	68
212	35.17	35.21	48.4	48.4	46.3	Gohir.D13G107800.1	GDP-D-mannose 3\',5\'-epimerase	Gossypium hirsutum	30
213	35.06	35.1	23.7	20.6	18	Gohir.D11G062100.1	Glycosyl hydrolases family 31 protein	Gossypium hirsutum	18
214	35.05	35.07	27.1	23.6	21.9	Gohir.D12G012400.1	phototropin 2	Gossypium hirsutum	25
215	35.01	37.09	31.3	29.1	25.3	Gohir.A11G276000.1	DEAD box RNA helicase (RH3)	Gossypium hirsutum	20
216	35.01	35.03	48.2	45.6	44.3	Gohir.D10G118900.2	hydroxycinnamoyl-CoA shikimate/quinate hydroxycinnamoyl transferase	Gossypium hirsutum	27
217	34.98	34.99	45.5	41.4	39.8	Gohir.D11G030600.1	phospholipid/glycerol acyltransferase family protein	Gossypium hirsutum	26
218	34.97	35.01	59.3	59.3	53.8	Gohir.A01G163600.1	triosephosphate isomerase	Gossypium hirsutum	36
219	34.79	34.85	49.3	43.8	43.8	Gohir.A07G048500.1	glutamate-1-semialdehyde 2,1-aminomutase 2	Gossypium hirsutum	43
220	34.73	34.76	40.7	35.6	35.4	Gohir.A03G034100.1	PDI-like 1-4	Gossypium hirsutum	22
221	34.68	34.69	39.7	33.4	33.4	Gohir.D03G038000.1	DNAJ heat shock family protein	Gossypium hirsutum	29
222	34.65	47	55.2	55.2	53.1	Gohir.A05G269000.1	PDI-like 1-1	Gossypium hirsutum	45
223	34.62	34.69	79.1	79.1	62.1	Gohir.D02G164700.1	MLP-like protein 423	Gossypium hirsutum	35
224	34.58	34.63	22	18.5	15.1	Gohir.D04G115100.1	purine biosynthesis 4	Gossypium hirsutum	18
225	34.55	34.62	39.1	37.5	32.3	Gohir.D10G029900.2	Apoptosis inhibitory protein 5 (API5)	Gossypium hirsutum	20
226	34.54	34.57	18.7	15.1	14.5	Gohir.A04G058100.1	Tetratricopeptide repeat (TPR)-like superfamily protein	Gossypium hirsutum	19
227	34.41	34.47	41.4	39.3	36.5	Gohir.D05G272800.1	ribosomal protein 1	Gossypium hirsutum	20
228	34.33	34.35	39.9	33.1	30.9	Gohir.A08G027600.2	RNA binding (RRM/RBD/RNP motifs) family protein	Gossypium hirsutum	22
229	34.2	34.23	32.2	30.3	26	Gohir.D06G131800.1	AAA-type ATPase family protein	Gossypium hirsutum	25
230	34.15	34.17	51.7	51.7	51.7	Gohir.A09G006600.1	Regulator of chromosome condensation (RCC1) family protein	Gossypium hirsutum	29
231	34.11	34.17	73.9	73.9	71.5	Gohir.D08G074900.1	photosystem I subunit D-2	Gossypium hirsutum	71
232	34.06	34.07	39.1	37.7	37.7	Gohir.D05G043400.1	sulfoquinovosyldiacylglycerol 1	Gossypium hirsutum	28
233	34.02	34.03	30.3	29.2	28	Gohir.D06G014300.1	alpha/beta-Hydrolases superfamily protein	Gossypium hirsutum	19
234	33.93	33.97	47	45.9	43.5	Gohir.D05G143800.1	alanine aminotransferase 2	Gossypium hirsutum	24
235	33.9	33.99	46.8	43.6	40.6	Gohir.D09G136700.1	monodehydroascorbate reductase 1	Gossypium hirsutum	24
236	33.88	42.11	44.8	43.8	42.2	Gohir.D06G053900.1	ATP synthase subunit 1	Gossypium hirsutum	62
237	33.78	33.92	42.8	41.5	39.2	Gohir.D11G230700.1	regulatory particle AAA-ATPase 2A	Gossypium hirsutum	23
238	33.74	33.75	30.4	27.9	27	Gohir.D06G018600.1	Subtilisin-like serine endopeptidase family protein	Gossypium hirsutum	34
239	33.71	33.77	41.8	39.6	37.2	Gohir.D03G072100.1	2-phosphoglycolate phosphatase 1	Gossypium hirsutum	33
240	33.7	33.73	49.7	48	43.5	Gohir.A12G233700.2	monodehydroascorbate reductase 6	Gossypium hirsutum	26
241	33.66	33.7	45.8	42.6	40.9	Gohir.D01G151800.1	eukaryotic translation initiation factor 4B1	Gossypium hirsutum	20
242	33.65	40.06	45.4	41	41	Gohir.A01G013100.1	eukaryotic initiation factor 4A-III	Gossypium hirsutum	30
243	33.63	33.7	43.6	39.9	39.9	Gohir.D11G110200.1	Flavin containing amine oxidoreductase family	Gossypium hirsutum	27
244	33.54	33.57	39.8	37.5	31.8	Gohir.D11G269000.1	TCP-1/cpn60 chaperonin family protein	Gossypium hirsutum	22
245	33.53	33.54	46.7	41	41	Gohir.A13G158400.1	HXXXD-type acyl-transferase family protein	Gossypium hirsutum	18
246	33.5	57.71	57.4	55	53.8	Gohir.D11G019500.1	stress-inducible protein, putative	Gossypium hirsutum	48
247	33.43	33.49	52.2	49.4	44.1	Gohir.D07G056400.2	arginosuccinate synthase family	Gossypium hirsutum	27
248	33.39	35.54	43.1	40	38.5	Gohir.A07G194100.2	ADP glucose pyrophosphorylase 1	Gossypium hirsutum	29
249	33.35	33.42	52.1	47.9	46.6	Gohir.D11G080600.1	tubulin alpha-3	Gossypium hirsutum	46
250	33.35	33.37	42.8	41.2	36.6	Gohir.A05G187500.1	Pseudouridine synthase/archaeosine transglycosylase-like family protein	Gossypium hirsutum	26
251	33.33	33.39	47.7	47.4	46.2	Gohir.A01G211300.1	adenylosuccinate synthase	Gossypium hirsutum	24
252	33.31	39.21	74.2	74	70.6	Gohir.D13G133600.1	Aldolase superfamily protein	Gossypium hirsutum	57
253	33.24	33.26	43.5	40.8	40.8	Gohir.A01G122000.1	Leucine-rich repeat (LRR) family protein	Gossypium hirsutum	30
254	33.22	35.18	24.1	21.3	18.9	Gohir.A09G000600.1	Glycosyl hydrolase family 38 protein	Gossypium hirsutum	24
255	33.2	33.25	20.9	18	17.3	Gohir.A08G207700.2	TOPLESS-related 3	Gossypium hirsutum	19
256	33.18	33.19	37.7	30.1	30.1	Gohir.A09G206300.2	methylenetetrahydrofolate reductase 2	Gossypium hirsutum	23
257	33.13	33.23	17.4	13.6	11.1	Gohir.A11G062500.1	GYF domain-containing protein	Gossypium hirsutum	18
258	33.08	35.11	54.7	46.3	46.3	Gohir.D05G020600.2	regulatory particle triple-A ATPase 6A	Gossypium hirsutum	27
259	33.08	33.16	54.8	50.4	48.6	Gohir.D05G281100.1	Uroporphyrinogen decarboxylase	Gossypium hirsutum	31
260	32.94	32.97	31	29	26.7	Gohir.D06G189000.1	FAD-binding Berberine family protein	Gossypium hirsutum	21
261	32.89	32.92	44.8	37.9	37.9	Gohir.A12G255700.2	Class II aaRS and biotin synthetases superfamily protein	Gossypium hirsutum	24
262	32.78	32.84	42.4	37.7	33	Gohir.A10G084700.1	TCP-1/cpn60 chaperonin family protein	Gossypium hirsutum	17
263	32.74	32.81	25	24.2	20.6	Gohir.A07G021300.1	aminopeptidase M1	Gossypium hirsutum	18
264	32.67	34.55	52.8	49.3	44.8	Gohir.D06G046100.1	thylakoidal ascorbate peroxidase	Gossypium hirsutum	35
265	32.67	32.74	28.5	24.9	22.4	Gohir.D07G129800.1	Putative glycosyl hydrolase of unknown function (DUF1680)	Gossypium hirsutum	20
266	32.64	32.71	90.6	88.1	88.1	Gohir.D04G143600.1	0	Gossypium hirsutum	39
267	32.64	32.67	53	53	53	Gohir.D08G001000.1	NAD(P)-binding Rossmann-fold superfamily protein	Gossypium hirsutum	23
268	32.61	32.67	30.3	28.2	24.2	Gohir.D08G213400.1	C2H2 zinc-finger protein SERRATE (SE)	Gossypium hirsutum	18
269	32.59	32.6	44.8	40.8	35.6	Gohir.D01G221800.1	RAB GDP dissociation inhibitor 2	Gossypium hirsutum	20
270	32.58	33.52	24.2	22.1	20.7	Gohir.A09G010700.2	alpha-glucan phosphorylase 2	Gossypium hirsutum	18
271	32.54	32.55	53.5	53.5	53.5	Gohir.A07G077900.1	hydroxyproline-rich glycoprotein family protein	Gossypium hirsutum	40
272	32.5	32.56	27.1	22	19.2	Gohir.D12G174300.1	Hydroxyproline-rich glycoprotein family protein	Gossypium hirsutum	17
273	32.45	32.52	45.5	38.2	38.2	Gohir.D01G184900.1	Ribosomal protein L6 family protein	Gossypium hirsutum	18
274	32.41	43.46	69.6	67.3	64.8	Gohir.D01G082100.3	phosphoglycerate kinase	Gossypium hirsutum	53
275	32.41	32.42	50.6	49.7	44.6	Gohir.D05G229800.1	annexin 1	Gossypium hirsutum	25
276	32.4	32.7	63.3	58.3	55.4	Gohir.A11G054000.1	copper ion binding;cobalt ion binding;zinc ion binding	Gossypium hirsutum	28
277	32.33	32.4	48	43.2	39.5	Gohir.D07G030500.1	aldehyde dehydrogenase 11A3	Gossypium hirsutum	39
278	32.33	32.34	41	37.9	37.7	Gohir.D11G161100.1	hydroperoxide lyase 1	Gossypium hirsutum	23
279	32.28	32.43	39.5	36.8	36.6	Gohir.A01G109000.4	ATPase, V1 complex, subunit B protein	Gossypium hirsutum	35
280	32.23	32.29	33.6	29.6	25.5	Gohir.D10G092700.1	U1 small nuclear ribonucleoprotein-70K	Gossypium hirsutum	20
281	32.16	32.33	44	41.3	37.8	Gohir.A06G087800.1	serine hydroxymethyltransferase 3	Gossypium hirsutum	29
282	32.16	32.24	35.1	32.9	30.5	Gohir.D01G153200.1	TCP-1/cpn60 chaperonin family protein	Gossypium hirsutum	19
283	32.15	32.26	52	49.9	49.9	Gohir.D11G163100.1	Pyridoxal phosphate (PLP)-dependent transferases superfamily protein	Gossypium hirsutum	36
284	32.1	32.12	25.5	25.5	25.5	Gohir.D02G134800.3	SWAP (Suppressor-of-White-APricot)/surp domain-containing protein / ubiquitin family protein	Gossypium hirsutum	23
285	31.95	31.97	34.6	32.6	28.8	Gohir.A05G021400.1	ATP binding	Gossypium hirsutum	16
286	31.92	57.71	60.4	60.4	58.6	Gohir.A11G135200.1	heat shock protein 60	Gossypium hirsutum	56
287	31.92	31.94	63.8	60.3	60.3	Gohir.A03G139400.4	carbonic anhydrase 2	Gossypium hirsutum	25
288	31.91	31.95	37.5	36.2	34.3	Gohir.D11G230000.1	clathrin adaptor complexes medium subunit family protein	Gossypium hirsutum	20
289	31.88	31.92	51.7	49.4	45.2	Gohir.D12G058900.1	3-dehydroquinate synthase, putative	Gossypium hirsutum	35
290	31.78	31.82	41.2	39.4	33.9	Gohir.A13G235200.1	cinnamate-4-hydroxylase	Gossypium hirsutum	17
291	31.74	31.83	34.1	31.5	30	Gohir.D08G001100.1	4-hydroxy-3-methylbut-2-enyl diphosphate reductase	Gossypium hirsutum	19
292	31.72	31.75	29.5	27.4	24.7	Gohir.D02G238500.1	translation initiation factor 3B1	Gossypium hirsutum	15
293	31.71	31.74	20.5	16.6	15.5	Gohir.A12G273000.3	Stabilizer of iron transporter SufD / Polynucleotidyl transferase	Gossypium hirsutum	21
294	31.66	32.12	32.4	29.7	25.3	Gohir.D03G140100.1	fructose-2,6-bisphosphatase	Gossypium hirsutum	18
295	31.63	31.68	39.1	39.1	35.6	Gohir.A12G064900.1	succinate dehydrogenase 1-1	Gossypium hirsutum	26
296	31.62	31.65	38.1	37.9	34.4	Gohir.D03G093600.1	Pyridine nucleotide-disulphide oxidoreductase family protein	Gossypium hirsutum	26
297	31.61	31.65	58.4	54.9	53.2	Gohir.D03G071800.1	calreticulin 3	Gossypium hirsutum	22
298	31.61	31.64	43.9	43.9	42.2	Gohir.D13G011400.1	GHMP kinase family protein	Gossypium hirsutum	20
299	31.56	31.58	62.7	62.7	62.7	Gohir.D07G016100.1	chaperonin 20	Gossypium hirsutum	39
300	31.55	31.58	40.3	39.8	39.8	Gohir.A09G014200.1	RNA-binding KH domain-containing protein	Gossypium hirsutum	18
301	31.5	31.51	27.5	27.3	26.6	Gohir.D05G077000.1	beta-galactosidase 8	Gossypium hirsutum	31
302	31.42	31.5	23.8	22.5	19.4	Gohir.A06G109000.3	disproportionating enzyme 2	Gossypium hirsutum	19
303	31.38	31.45	36.7	33.9	31	Gohir.A07G120900.1	Cytochrome P450 superfamily protein	Gossypium hirsutum	20
304	31.28	31.31	41.2	34.6	30.6	Gohir.A12G163300.1	non-ATPase subunit 9	Gossypium hirsutum	17
305	31.25	31.31	38.9	35.2	30.7	Gohir.A06G133700.1	NAD(P)-binding Rossmann-fold superfamily protein	Gossypium hirsutum	22
306	31.21	31.29	48.2	48.2	48.2	Gohir.D11G152600.1	photosystem I light harvesting complex gene 3	Gossypium hirsutum	53
307	31.2	31.25	26.1	26	23.2	Gohir.D04G160100.1	Glycosyl hydrolase family protein	Gossypium hirsutum	28
308	31.2	31.23	46.8	40.5	38.2	Gohir.D11G119700.1	NAD(P)-binding Rossmann-fold superfamily protein	Gossypium hirsutum	23
309	31.13	36.13	68.3	66.9	65.1	Gohir.D05G344600.1	Lactate/malate dehydrogenase family protein	Gossypium hirsutum	55
310	31.09	31.2	45.7	37.4	34.4	Gohir.A08G023600.5	Dihydrolipoamide succinyltransferase	Gossypium hirsutum	27
311	31.09	31.12	42.6	38.3	35.8	Gohir.D12G152000.2	51 kDa subunit of complex I	Gossypium hirsutum	23
312	31.05	31.15	28.3	22.5	22.4	Gohir.A06G171800.1	heat shock protein 70 (Hsp 70) family protein	Gossypium hirsutum	19
313	31.04	31.07	61	58.1	58.1	Gohir.D09G229900.1	Plastid-lipid associated protein PAP / fibrillin family protein	Gossypium hirsutum	24
314	30.99	47.09	23.1	20.3	15.2	Gohir.D12G101800.2	eukaryotic translation initiation factor 4G	Gossypium hirsutum	22
315	30.96	31.05	58.7	58.7	56.9	Gohir.D05G185400.1	plastocyanin 1	Gossypium hirsutum	85
316	30.95	43.35	54.2	51	46.3	Gohir.D10G081900.1	glyceraldehyde 3-phosphate dehydrogenase A subunit 2	Gossypium hirsutum	87
317	30.92	30.95	43.7	43.7	43.7	Gohir.A02G113400.2	Inositol monophosphatase family protein	Gossypium hirsutum	25
318	30.85	30.86	24.1	24	18.8	Gohir.D08G031200.1	ubiquitin-specific protease 14	Gossypium hirsutum	23
319	30.81	44.29	43.2	36.9	35.9	Gohir.D07G196900.1	HEAT SHOCK PROTEIN 89.1	Gossypium hirsutum	28
320	30.81	30.97	38.4	36.3	34.8	Gohir.D11G116800.3	importin alpha isoform 1	Gossypium hirsutum	23
321	30.81	30.83	39.1	38.9	33.2	Gohir.D05G184500.1	TCP-1/cpn60 chaperonin family protein	Gossypium hirsutum	25
322	30.67	30.7	53.2	53.2	53.2	Gohir.A07G092000.1	Oxidoreductase, zinc-binding dehydrogenase family protein	Gossypium hirsutum	31
323	30.64	30.74	24.7	20.8	16.8	Gohir.A05G170400.1	starch synthase 3	Gossypium hirsutum	17
324	30.63	30.69	37.1	36.9	36.9	Gohir.A04G101700.1	Aldolase-type TIM barrel family protein	Gossypium hirsutum	20
325	30.56	32.89	42.5	37	34.8	Gohir.D12G263100.1	phosphoglucomutase	Gossypium hirsutum	27
326	30.53	32.81	33.8	27.5	20.5	Gohir.D02G201400.1	dynamin-related protein 3A	Gossypium hirsutum	17
327	30.52	30.65	45.2	41.1	39.5	Gohir.D10G078000.1	Signal recognition particle, SRP54 subunit protein	Gossypium hirsutum	22
328	30.48	30.57	42.3	39.6	39.6	Gohir.D11G071500.1	HIS HF	Gossypium hirsutum	24
329	30.42	30.47	26	24	22.1	Gohir.A10G126700.1	beta galactosidase 9	Gossypium hirsutum	20
330	30.41	30.43	51.1	46.7	46.7	Gohir.A12G253000.1	phosphatase-related	Gossypium hirsutum	23
331	30.34	30.95	39.4	34.9	33.3	Gohir.A12G272000.1	glutamate decarboxylase 4	Gossypium hirsutum	27
332	30.32	30.38	27.7	23.5	20.4	Gohir.D01G079500.2	Translation initiation factor 2, small GTP-binding protein	Gossypium hirsutum	17
333	30.31	30.35	25.7	25.2	24	Gohir.D05G117700.2	high chlorophyll fluorescence phenotype 173	Gossypium hirsutum	21
334	30.29	36.17	24.7	22.9	21.8	Gohir.D02G062700.1	DEAD box RNA helicase family protein	Gossypium hirsutum	29
335	30.26	30.29	34.6	34.6	32.6	Gohir.D01G109300.1	Granulin repeat cysteine protease family protein	Gossypium hirsutum	29
336	30.23	30.24	23.7	20.3	19.4	Gohir.A05G110800.1	Glycosyl hydrolases family 31 protein	Gossypium hirsutum	21
337	30.19	30.21	25.9	24.7	22.4	Gohir.D05G071400.1	outer envelope protein of 80 kDa	Gossypium hirsutum	17
338	30.13	30.15	39.6	37.4	37.4	Gohir.D02G234200.1	seryl-tRNA synthetase / serine--tRNA ligase	Gossypium hirsutum	20
339	30.12	30.13	42.1	39.6	39.6	Gohir.D08G117500.1	SPFH/Band 7/PHB domain-containing membrane-associated protein family	Gossypium hirsutum	17
340	30.11	30.14	56.3	56.3	56.3	Gohir.A12G094100.1	delta subunit of Mt ATP synthase	Gossypium hirsutum	29
341	30.05	30.08	46.3	43	43	Gohir.D06G093900.1	alpha/beta-Hydrolases superfamily protein	Gossypium hirsutum	21
342	30.04	81.37	50.3	46.8	45.2	Gohir.A05G042300.1	glycine decarboxylase P-protein 1	Gossypium hirsutum	106
343	30.04	45.88	54.1	50.6	45.1	Gohir.D05G132900.1	chaperonin 60 beta	Gossypium hirsutum	38
344	29.98	29.98	63.1	60.8	57.1	Gohir.D05G226900.1	general regulatory factor 2	Gossypium hirsutum	27
345	29.97	30.03	37.8	35.9	35.9	Gohir.A05G141700.1	pectin methylesterase 3	Gossypium hirsutum	41
346	29.95	29.98	36.1	35.1	35.1	Gohir.D12G065500.2	U2 snRNP auxilliary factor, large subunit, splicing factor	Gossypium hirsutum	25
347	29.94	29.95	32.7	29.3	27.1	Gohir.A08G012900.1	0	Gossypium hirsutum	21
348	29.91	29.94	33	32.6	31.4	Gohir.A09G103900.1	Glycosyl hydrolase family protein	Gossypium hirsutum	22
349	29.89	29.96	35.1	31.2	29.2	Gohir.A01G180900.1	tRNA synthetase class II (D, K and N) family protein	Gossypium hirsutum	17
350	29.88	29.96	39.4	32.7	25.5	Gohir.D11G276700.1	acyl-CoA binding protein 4	Gossypium hirsutum	17
351	29.84	30	31.6	28.2	28	Gohir.A07G091400.1	rotamase FKBP 1	Gossypium hirsutum	16
352	29.82	29.91	22	21	18.7	Gohir.D09G061900.1	multifunctional protein 2	Gossypium hirsutum	17
353	29.78	29.85	56.3	56.1	48.3	Gohir.D11G094200.1	cysteine synthase C1	Gossypium hirsutum	29
354	29.77	29.79	35.9	33.7	33.5	Gohir.D05G287500.3	DNAJ homologue 2	Gossypium hirsutum	23
355	29.68	44.51	48	41.6	38.7	Gohir.A11G040400.1	P-loop containing nucleoside triphosphate hydrolases superfamily protein	Gossypium hirsutum	28
356	29.66	29.71	53.5	51.3	50.4	Gohir.D09G191400.1	Hyaluronan / mRNA binding family	Gossypium hirsutum	26
357	29.63	29.72	52.4	50.6	48.6	Gohir.A08G050600.1	Coproporphyrinogen III oxidase	Gossypium hirsutum	27
358	29.63	29.66	42.1	41.8	41.8	Gohir.A07G206400.1	0	Gossypium hirsutum	29
359	29.61	29.63	56.1	55	54.6	Gohir.D04G134900.1	Ribosomal protein S4 (RPS4A) family protein	Gossypium hirsutum	26
360	29.54	29.55	48.2	46.9	46.9	Gohir.A05G174100.1	fibrillin	Gossypium hirsutum	21
361	29.53	29.59	30.3	30.3	28.3	Gohir.D13G031700.1	phosphoribosylaminoimidazole carboxylase, putative / AIR carboxylase, putative	Gossypium hirsutum	20
362	29.49	49.1	37.4	37.4	35.7	Gohir.A12G058700.1	aconitase 1	Gossypium hirsutum	46
363	29.46	29.49	27.2	23.7	23.4	Gohir.D10G128000.1	chlorsulfuron/imidazolinone resistant 1	Gossypium hirsutum	16
364	29.43	29.45	84.5	83.9	79.2	Gohir.A13G034000.1	cold, circadian rhythm, and rna binding 2	Gossypium hirsutum	56
365	29.4	29.46	39.3	36.1	34.8	Gohir.A13G033200.1	Pyridoxal-dependent decarboxylase family protein	Gossypium hirsutum	19
366	29.38	29.42	37.4	37.1	37.1	Gohir.A11G328500.1	high cyclic electron flow 1	Gossypium hirsutum	29
367	29.38	29.4	43.1	40.7	40.7	Gohir.D10G144700.1	peroxisomal 3-ketoacyl-CoA thiolase 3	Gossypium hirsutum	29
368	29.3	29.35	33.4	30.8	30.4	Gohir.D07G067600.1	aldehyde dehydrogenase 10A8	Gossypium hirsutum	21
369	29.29	29.33	38.7	37	35.7	Gohir.A09G171800.1	1-deoxy-D-xylulose 5-phosphate reductoisomerase	Gossypium hirsutum	21
370	29.28	29.31	34.2	27.1	25.9	Gohir.D11G206000.1	Subtilase family protein	Gossypium hirsutum	22
371	29.19	38.43	42.1	36.5	34.5	Gohir.D01G110100.1	poly(A) binding protein 2	Gossypium hirsutum	35
372	29.19	29.24	30.8	30.8	26.9	Gohir.D05G130800.1	PDI-like 1-6	Gossypium hirsutum	18
373	29.17	29.19	46.4	43	38.6	Gohir.D11G076100.1	UDP-glucose 6-dehydrogenase family protein	Gossypium hirsutum	31
374	29.14	29.15	30.7	27.1	27.1	Gohir.A12G022400.1	D-3-phosphoglycerate dehydrogenase	Gossypium hirsutum	17
375	29.03	33.32	27.5	24.9	23.3	Gohir.D06G005800.1	Chaperone protein htpG family protein	Gossypium hirsutum	19
376	29.02	29.09	58.2	58.2	58.2	Gohir.A03G160900.1	photosynthetic electron transfer C	Gossypium hirsutum	55
377	29.02	29.04	44.5	44.5	44.5	Gohir.D04G118600.1	diaminopimelate epimerase family protein	Gossypium hirsutum	25
378	29.01	29.06	48.4	39.3	31.1	Gohir.D12G123600.1	Class II aaRS and biotin synthetases superfamily protein	Gossypium hirsutum	17
379	28.92	28.96	53.5	53.5	53.5	Gohir.D10G124700.2	plastid transcriptionally active 4	Gossypium hirsutum	35
380	28.9	28.95	48.6	44	44	Gohir.D08G263300.1	Glyoxalase/Bleomycin resistance protein/Dioxygenase superfamily protein	Gossypium hirsutum	29
381	28.85	28.87	48.2	47.9	42.1	Gohir.D10G128400.1	pfkB-like carbohydrate kinase family protein	Gossypium hirsutum	26
382	28.83	28.85	25.1	22.4	19.6	Gohir.A03G079100.1	NmrA-like negative transcriptional regulator family protein	Gossypium hirsutum	20
383	28.82	28.91	59.8	59.8	57.4	Gohir.D12G268600.1	receptor for activated C kinase 1B	Gossypium hirsutum	24
384	28.81	28.83	36.3	36.3	35.6	Gohir.A10G206500.1	chorismate synthase, putative / 5-enolpyruvylshikimate-3-phosphate phospholyase, putative	Gossypium hirsutum	34
385	28.79	28.81	67.4	62.9	61.5	Gohir.D09G149000.1	uracil phosphoribosyltransferase	Gossypium hirsutum	33
386	28.75	28.77	51.1	47.3	47.3	Gohir.D08G136300.1	vacuolar ATP synthase subunit E1	Gossypium hirsutum	21
387	28.68	29.74	32.6	32.5	32.5	Gohir.D13G119100.1	KH domain-containing protein	Gossypium hirsutum	23
388	28.65	28.69	31	29	27.9	Gohir.A01G192500.2	alpha-L-arabinofuranosidase 1	Gossypium hirsutum	25
389	28.65	28.69	38.9	37.5	32.2	Gohir.D03G150200.1	Peptidase M1 family protein	Gossypium hirsutum	23
390	28.64	28.69	45.7	44.6	37.8	Gohir.A05G160100.1	Citrate synthase family protein	Gossypium hirsutum	25
391	28.62	28.68	72.1	68.4	63.7	Gohir.D11G164300.1	glutathione S-transferase PHI 9	Gossypium hirsutum	27
392	28.58	28.68	28	25.4	25.4	Gohir.D13G109400.1	transcription regulator NOT2/NOT3/NOT5 family protein	Gossypium hirsutum	18
393	28.57	28.71	25.7	25.7	24.7	Gohir.D05G211500.1	Subtilase family protein	Gossypium hirsutum	22
394	28.5	28.6	47.5	46.8	40.8	Gohir.D09G208000.1	O-acetylserine (thiol) lyase B	Gossypium hirsutum	40
395	28.49	28.52	39.9	39.6	39.6	Gohir.A05G319600.1	pyruvate dehydrogenase complex E1 alpha subunit	Gossypium hirsutum	28
396	28.45	28.84	35.1	29.9	26.1	Gohir.D07G209800.1	Transducin/WD40 repeat-like superfamily protein	Gossypium hirsutum	16
397	28.42	28.67	12.7	8.4	7.5	Gohir.A01G100800.6	nuclear pore anchor	Gossypium hirsutum	14
398	28.31	28.37	41.5	39.6	36	Gohir.D05G282700.1	xylose isomerase family protein	Gossypium hirsutum	26
399	28.24	28.3	27.6	23	21.3	Gohir.A01G085700.1	SHV3-like 1	Gossypium hirsutum	17
400	28.22	28.22	55.1	55.1	50.9	Gohir.D05G034300.1	Ribosomal protein S3 family protein	Gossypium hirsutum	25
401	28.14	28.17	20.6	18.7	18.7	Gohir.A01G218800.1	ER-type Ca2+-ATPase 1	Gossypium hirsutum	20
402	28.13	28.16	37.4	34.5	34.3	Gohir.D07G177500.1	Pyridoxal phosphate (PLP)-dependent transferases superfamily protein	Gossypium hirsutum	36
403	28.12	28.16	35	30.2	30.2	Gohir.A09G065300.1	lipoamide dehydrogenase 1	Gossypium hirsutum	20
404	28.03	28.04	33.8	31.5	31.5	Gohir.D01G044200.1	RNA-binding (RRM/RBD/RNP motifs) family protein	Gossypium hirsutum	24
405	28.02	28.04	28.7	27.4	26.4	Gohir.D05G153200.1	Kinase-related protein of unknown function (DUF1296)	Gossypium hirsutum	25
406	27.96	27.99	55.2	50.3	41.8	Gohir.D05G035000.1	oxophytodienoate-reductase 3	Gossypium hirsutum	20
407	27.9	27.98	87.3	87.3	80.4	Gohir.A01G164200.1	rotamase CYP 3	Gossypium hirsutum	52
408	27.89	27.91	55.1	53.9	53.3	Gohir.A06G174100.1	alpha/beta-Hydrolases superfamily protein	Gossypium hirsutum	18
409	27.85	27.87	52.8	52.8	50.8	Gohir.A04G090300.1	Aldolase-type TIM barrel family protein	Gossypium hirsutum	35
410	27.84	28.13	33.2	28.9	27.8	Gohir.D06G050200.3	Ubiquitin-like superfamily protein	Gossypium hirsutum	17
411	27.82	27.85	42.5	41.6	37	Gohir.A04G125400.2	isocitrate dehydrogenase 1	Gossypium hirsutum	25
412	27.76	27.81	46.3	44.4	39.9	Gohir.A06G148300.1	ATPase, F1 complex, gamma subunit protein	Gossypium hirsutum	51
413	27.73	28.61	34.2	32	26.8	Gohir.A05G380200.1	putative mitochondrial RNA helicase 2	Gossypium hirsutum	16
414	27.71	27.76	19.9	17.6	15.2	Gohir.A13G009800.1	translocon at the outer envelope membrane of chloroplasts 159	Gossypium hirsutum	16
415	27.65	27.7	45.4	43.2	43.2	Gohir.D10G004600.1	GTP binding	Gossypium hirsutum	23
416	27.63	27.68	44.4	37.2	37.2	Gohir.D03G077100.1	photosynthetic electron transfer A	Gossypium hirsutum	41
417	27.62	27.67	47.9	44.6	37.7	Gohir.D12G041300.1	proline iminopeptidase	Gossypium hirsutum	21
418	27.6	27.62	52.9	47.4	44	Gohir.D12G262400.1	GroES-like zinc-binding alcohol dehydrogenase family protein	Gossypium hirsutum	19
419	27.57	27.6	36.5	33.2	33.2	Gohir.D02G018600.1	0	Gossypium hirsutum	19
420	27.5	27.92	38	36.6	35.4	Gohir.D10G025900.1	thioredoxin family protein	Gossypium hirsutum	19
421	27.49	27.5	53.7	53.7	52	Gohir.D06G151000.1	thiazole biosynthetic enzyme, chloroplast (ARA6) (THI1) (THI4)	Gossypium hirsutum	47
422	27.45	27.49	32.6	30.6	27.3	Gohir.D01G084900.2	aldehyde dehydrogenase 5F1	Gossypium hirsutum	15
423	27.44	27.46	58.8	56.1	53.6	Gohir.D09G179200.1	HSP20-like chaperones superfamily protein	Gossypium hirsutum	21
424	27.36	27.39	50.4	45.3	45.3	Gohir.D13G067700.1	2-oxoacid dehydrogenases acyltransferase family protein	Gossypium hirsutum	25
425	27.34	27.36	40.8	32.5	31	Gohir.A13G034600.1	cyclase associated protein 1	Gossypium hirsutum	15
426	27.32	27.62	45.4	44	44	Gohir.D05G330100.1	GTP-binding protein-related	Gossypium hirsutum	18
427	27.29	27.33	51.1	46.6	45.1	Gohir.A13G217500.1	alanine:glyoxylate aminotransferase	Gossypium hirsutum	44
428	27.28	28.82	34.7	30.6	26.4	Gohir.A06G091800.1	NADP-malic enzyme 3	Gossypium hirsutum	20
429	27.26	27.29	58.7	51.6	50.4	Gohir.D09G144500.1	adenosine kinase 2	Gossypium hirsutum	35
430	27.24	27.26	46.3	46	46	Gohir.D04G046200.1	Domain of unknown function (DUF3598)	Gossypium hirsutum	24
431	27.21	27.28	20.8	20.8	17.5	Gohir.A06G025500.2	pre-mRNA-processing protein 40A	Gossypium hirsutum	16
432	27.11	27.15	24.3	21	21	Gohir.A08G241700.1	Enoyl-CoA hydratase/isomerase family	Gossypium hirsutum	15
433	27.07	27.13	56.2	53.9	44.4	Gohir.A12G031300.1	pyrophosphorylase 6	Gossypium hirsutum	25
434	27.04	27.09	42.3	39.7	37.7	Gohir.A02G083700.1	OPC-8:0 CoA ligase1	Gossypium hirsutum	15
435	27.02	27.22	31.5	27.8	26.5	Gohir.A03G178100.1	aldehyde dehydrogenase 6B2	Gossypium hirsutum	20
436	27.01	27.03	27	27	24.6	Gohir.D06G157700.1	Phosphofructokinase family protein	Gossypium hirsutum	17
437	27	27.02	43.1	33.8	33.8	Gohir.D05G110800.1	root FNR 1	Gossypium hirsutum	18
438	26.98	39.35	44.2	39.7	38.7	Gohir.A05G272700.1	SEC14 cytosolic factor family protein / phosphoglyceride transfer family protein	Gossypium hirsutum	25
439	26.97	27.01	57.5	47.2	45.6	Gohir.A03G168800.1	ankyrin repeat-containing protein 2	Gossypium hirsutum	27
440	26.96	26.98	54.6	54.6	48.8	Gohir.D08G214200.1	Transducin/WD40 repeat-like superfamily protein	Gossypium hirsutum	18
441	26.94	27.75	30.8	26	24.7	Gohir.A13G146000.1	proton pump interactor 1	Gossypium hirsutum	17
442	26.87	26.89	47.7	47.7	42.4	Gohir.D07G062400.1	porphyromonas-type peptidyl-arginine deiminase family protein	Gossypium hirsutum	23
443	26.83	26.87	39.6	38.4	34.3	Gohir.A02G132300.1	myo-inositol-1-phosphate synthase 2	Gossypium hirsutum	27
444	26.82	26.87	46.8	46.8	45	Gohir.D10G122100.1	Transducin/WD40 repeat-like superfamily protein	Gossypium hirsutum	17
445	26.79	26.81	47.2	47.2	44.7	Gohir.A11G060000.2	pyrimidin 4	Gossypium hirsutum	23
446	26.78	26.79	46.8	46.8	46.8	Gohir.A07G219400.4	cyclophilin 38	Gossypium hirsutum	24
447	26.76	26.78	50	50	49.5	Gohir.D08G267800.1	Thioredoxin superfamily protein	Gossypium hirsutum	45
448	26.74	26.82	18.4	16.3	15.2	Gohir.A11G091700.2	0	Gossypium hirsutum	14
449	26.74	26.8	22.2	18.5	17.6	Gohir.D01G197300.1	starch branching enzyme 2.2	Gossypium hirsutum	13
450	26.7	26.74	54.1	48.7	48.7	Gohir.A01G022000.1	cyclophilin 20-2	Gossypium hirsutum	38
451	26.7	26.74	40.1	40.1	40.1	Gohir.D13G025700.1	semialdehyde dehydrogenase family protein	Gossypium hirsutum	26
452	26.69	41.41	30.7	25.8	25	Gohir.A10G049700.1	autoinhibited H(+)-ATPase isoform 10	Gossypium hirsutum	24
453	26.69	26.73	57.6	54.2	50.5	Gohir.D03G121600.1	eukaryotic translation initiation factor 3G1	Gossypium hirsutum	19
454	26.62	26.64	29.3	27.3	26.2	Gohir.D04G156700.1	Chaperone DnaJ-domain superfamily protein	Gossypium hirsutum	16
455	26.6	26.62	57.8	54.9	54.9	Gohir.D07G092000.1	RNA-binding (RRM/RBD/RNP motifs) family protein	Gossypium hirsutum	26
456	26.6	26.6	32.8	32	29.2	Gohir.D11G091500.1	RNAhelicase-like 8	Gossypium hirsutum	15
457	26.6	26.6	37.1	35.3	32.5	Gohir.A06G057300.1	FAD/NAD(P)-binding oxidoreductase	Gossypium hirsutum	16
458	26.56	26.57	60.3	60.3	60.3	Gohir.D13G040500.1	Ribosomal protein S5 domain 2-like superfamily protein	Gossypium hirsutum	23
459	26.51	26.58	84.1	81.9	81.9	Gohir.D03G138500.1	lactoylglutathione lyase family protein / glyoxalase I family protein	Gossypium hirsutum	30
460	26.5	28.7	30.8	28.2	24.1	Gohir.A03G171800.1	beta-D-xylosidase 4	Gossypium hirsutum	24
461	26.5	26.53	42.5	38.3	35.5	Gohir.A07G126400.2	fumarase 1	Gossypium hirsutum	25
462	26.49	26.57	27.6	27.3	25.8	Gohir.A05G254900.2	Ubiquitin-like superfamily protein	Gossypium hirsutum	20
463	26.48	26.52	50.8	33.9	32	Gohir.A07G109300.1	AAA-type ATPase family protein	Gossypium hirsutum	16
464	26.46	26.5	27.7	21.7	20.9	Gohir.D12G050400.1	Threonyl-tRNA synthetase	Gossypium hirsutum	17
465	26.43	26.49	34.8	32.8	31.7	Gohir.A06G169500.1	Amidase family protein	Gossypium hirsutum	15
466	26.43	26.47	37.2	37	35.5	Gohir.D13G201600.1	hexokinase 1	Gossypium hirsutum	20
467	26.4	26.41	24.8	23.6	21.5	Gohir.D01G143800.1	phosphoglucomutase, putative / glucose phosphomutase, putative	Gossypium hirsutum	14
468	26.38	26.4	56.3	50.6	50.6	Gohir.D09G150600.1	NAD(P)-binding Rossmann-fold superfamily protein	Gossypium hirsutum	32
469	26.35	26.36	39	37.2	35.4	Gohir.A13G215300.1	actin-related protein 4	Gossypium hirsutum	18
470	26.34	26.54	31.3	30.9	26.7	Gohir.D10G093400.1	aminopeptidase P1	Gossypium hirsutum	15
471	26.33	26.34	38.6	38.6	38.6	Gohir.A03G165100.1	hydroxymethylbilane synthase	Gossypium hirsutum	38
472	26.3	26.33	16.1	14.7	13.9	Gohir.D07G079300.1	Methyltransferase MT-A70 family protein	Gossypium hirsutum	13
473	26.24	26.57	21.8	18.5	15.9	Gohir.D04G191200.1	ATP/GTP-binding protein family	Gossypium hirsutum	14
474	26.23	26.25	24.8	23.1	20.3	Gohir.A02G059000.2	HAD-superfamily hydrolase, subfamily IG, 5\'-nucleotidase	Gossypium hirsutum	15
475	26.22	26.29	44.1	44.1	34.6	Gohir.D10G102300.1	alanine:glyoxylate aminotransferase 2	Gossypium hirsutum	18
476	26.21	26.22	29.9	29.9	29.9	Gohir.D02G231200.1	ubiquitin family protein	Gossypium hirsutum	28
477	26.16	26.2	37.2	35.8	34.2	Gohir.D03G146800.1	Pyruvate kinase family protein	Gossypium hirsutum	18
478	26.14	26.22	32.6	31.3	27.9	Gohir.1Z044900.1	glutathione synthetase 2	Gossypium hirsutum	14
479	26.14	26.14	38.6	34.3	34.1	Gohir.A06G004500.1	hexokinase 3	Gossypium hirsutum	16
480	26.09	26.28	40.6	35.7	31.8	Gohir.A13G057300.2	diacylglycerol kinase 5	Gossypium hirsutum	17
481	26.04	26.07	48.1	39.5	37.1	Gohir.D11G338600.1	Tubulin/FtsZ family protein	Gossypium hirsutum	36
482	26.04	26.06	70.7	70.7	67.1	Gohir.D12G223100.1	Calcium-binding EF-hand family protein	Gossypium hirsutum	21
483	26.03	26.12	26.3	20.6	14.3	Gohir.D05G037500.1	sucrose synthase 4	Gossypium hirsutum	12
484	26.02	26.12	40.6	40.6	40.6	Gohir.D05G204100.1	phospholipase A 2A	Gossypium hirsutum	21
485	26	26	39.1	39.1	39.1	Gohir.D09G029200.1	RNA-binding (RRM/RBD/RNP motifs) family protein	Gossypium hirsutum	17
486	25.92	26	23	17.1	15.7	Gohir.A12G015800.1	splicing factor, putative	Gossypium hirsutum	13
487	25.89	25.91	32.8	32.8	29.2	Gohir.A03G115300.1	allene oxide synthase	Gossypium hirsutum	14
488	25.88	25.93	46.5	43	33.9	Gohir.A11G309600.1	eukaryotic translation initiation factor 3E	Gossypium hirsutum	17
489	25.87	25.92	35.5	35.5	34.8	Gohir.A12G211900.1	0	Gossypium hirsutum	14
490	25.85	25.88	27.8	27.6	26.4	Gohir.D08G128800.1	photosystem II reaction center protein B	Gossypium hirsutum	57
491	25.8	25.84	32.8	27.6	23.4	Gohir.D12G254500.1	plastidic pyruvate kinase beta subunit 1	Gossypium hirsutum	15
492	25.8	25.82	24.4	23.3	23.3	Gohir.D05G267700.1	pyridoxin (pyrodoxamine) 5\'-phosphate oxidase	Gossypium hirsutum	14
493	25.74	25.78	59.1	57	57	Gohir.A07G088600.1	glyoxylate reductase 1	Gossypium hirsutum	29
494	25.69	25.73	62.1	56.3	56.3	Gohir.D05G117900.1	0	Gossypium hirsutum	22
495	25.68	25.7	29.9	26.7	26.7	Gohir.D04G156000.1	GTP cyclohydrolase II	Gossypium hirsutum	15
496	25.62	25.7	34.3	26.8	24.8	Gohir.A11G198900.1	0	Gossypium hirsutum	13
497	25.62	25.65	28.5	27.3	22	Gohir.D09G232200.1	GLU-ADT subunit B	Gossypium hirsutum	16
498	25.59	61.98	35.5	34.1	33.4	Gohir.A09G001400.1	phosphoenolpyruvate carboxylase 1	Gossypium hirsutum	34
499	25.58	39.75	32.5	30.3	28.5	Gohir.A01G197100.2	villin 2	Gossypium hirsutum	32
500	25.52	25.54	48.9	37.4	34.6	Gohir.D05G071100.1	Leucine-rich repeat (LRR) family protein	Gossypium hirsutum	18
501	25.5	25.52	23.8	21.8	21.6	Gohir.A01G181500.1	long-chain acyl-CoA synthetase 2	Gossypium hirsutum	17
502	25.43	25.51	35.4	26.2	26.2	Gohir.A02G015900.4	P-loop containing nucleoside triphosphate hydrolases superfamily protein	Gossypium hirsutum	16
503	25.39	25.4	26	24.9	24.7	Gohir.A10G223400.1	delta 1-pyrroline-5-carboxylate synthase 2	Gossypium hirsutum	14
504	25.36	25.45	18.4	14.3	13.7	Gohir.D08G180800.1	RNA helicase, putative	Gossypium hirsutum	13
505	25.35	25.41	38.2	38.2	31.4	Gohir.A05G076000.1	molybdopterin biosynthesis CNX1 protein / molybdenum cofactor biosynthesis enzyme CNX1 (CNX1)	Gossypium hirsutum	14
506	25.31	25.36	47.1	44.3	44.3	Gohir.D10G122500.1	Plant stearoyl-acyl-carrier-protein desaturase family protein	Gossypium hirsutum	20
507	25.29	25.31	33.5	33	31.5	Gohir.A08G178100.4	Glucose-methanol-choline (GMC) oxidoreductase family protein	Gossypium hirsutum	23
508	25.29	25.31	28.8	25.9	23.2	Gohir.D11G156300.1	glucose-6-phosphate dehydrogenase 1	Gossypium hirsutum	15
509	25.24	25.26	40.1	36	36	Gohir.A03G150900.1	Transketolase family protein	Gossypium hirsutum	30
510	25.21	25.31	21	17.8	15.7	Gohir.A03G167300.1	oxoprolinase 1	Gossypium hirsutum	14
511	25.21	25.24	41.4	39.6	37.7	Gohir.A13G196800.1	ATP-dependent caseinolytic (Clp) protease/crotonase family protein	Gossypium hirsutum	15
512	25.2	25.24	40.6	40.6	40.6	Gohir.A08G147700.2	Pectinacetylesterase family protein	Gossypium hirsutum	36
513	25.16	25.19	41.4	38.1	38.1	Gohir.A05G235500.3	Aldolase superfamily protein	Gossypium hirsutum	25
514	25.15	25.19	22.2	21.5	19.7	Gohir.D13G033200.1	coatomer gamma-2 subunit, putative / gamma-2 coat protein, putative / gamma-2 COP, putative	Gossypium hirsutum	14
515	25.14	25.18	22.9	20.8	16.4	Gohir.D08G058700.3	RNA recognition motif (RRM)-containing protein	Gossypium hirsutum	13
516	25.14	25.15	38.3	37.7	36.4	Gohir.D09G005400.1	CBS / octicosapeptide/Phox/Bemp1 (PB1) domains-containing protein	Gossypium hirsutum	16
517	25.09	25.18	41.4	35.5	31.3	Gohir.D01G199300.1	Pyruvate kinase family protein	Gossypium hirsutum	19
518	25.07	25.12	35.5	29.6	27.4	Gohir.D08G073400.3	methylcrotonyl-CoA carboxylase alpha chain, mitochondrial / 3-methylcrotonyl-CoA carboxylase 1 (MCCA)	Gossypium hirsutum	12
519	25.07	25.09	57.1	54.2	54.2	Gohir.A07G140700.1	Ribosomal L5P family protein	Gossypium hirsutum	36
520	25.03	25.58	30.1	26	24.1	Gohir.D11G015100.1	Pentatricopeptide repeat (PPR) superfamily protein	Gossypium hirsutum	14
521	25.03	25.04	24.3	24.2	23.2	Gohir.A10G052800.3	Kinase-related protein of unknown function (DUF1296)	Gossypium hirsutum	19
522	25.01	26.41	33.9	26.7	26.7	Gohir.D09G033700.1	glucose-6-phosphate dehydrogenase 6	Gossypium hirsutum	14
523	24.97	25	32.2	29.4	28.2	Gohir.A06G192700.1	CTC-interacting domain 4	Gossypium hirsutum	14
524	24.95	26.7	31.4	28.9	26.2	Gohir.A09G220800.1	Pyruvate kinase family protein	Gossypium hirsutum	18
525	24.9	24.94	66.8	66.8	62.4	Gohir.D11G063100.1	20S proteasome alpha subunit C1	Gossypium hirsutum	24
526	24.86	25.38	17	15.1	13.6	Gohir.A08G055600.1	transducin family protein / WD-40 repeat family protein	Gossypium hirsutum	16
527	24.86	24.93	33.9	33.7	33.7	Gohir.D12G022000.1	S-methyl-5-thioribose kinase	Gossypium hirsutum	14
528	24.82	24.85	44.2	40.2	37.2	Gohir.D12G240600.1	Metal-dependent protein hydrolase	Gossypium hirsutum	14
529	24.76	24.79	44.1	39.6	39.6	Gohir.A04G110000.1	alpha-galactosidase 1	Gossypium hirsutum	18
530	24.76	24.78	33.8	29.5	27.2	Gohir.D06G064900.1	chromatin protein family	Gossypium hirsutum	15
531	24.73	24.79	29.7	26.7	26.7	Gohir.1Z032100.1	Leucine-rich repeat (LRR) family protein	Gossypium hirsutum	15
532	24.73	24.77	14.8	14	12.2	Gohir.A08G082000.1	Transducin/WD40 repeat-like superfamily protein	Gossypium hirsutum	14
533	24.7	24.71	42.7	41.3	41.3	Gohir.A11G099300.1	0	Gossypium hirsutum	16
534	24.69	24.7	24.1	24.1	23.1	Gohir.D07G156100.1	ribophorin II (RPN2) family protein	Gossypium hirsutum	13
535	24.62	24.65	45.3	41	35.9	Gohir.D09G036700.1	sulfite oxidase	Gossypium hirsutum	16
536	24.59	24.67	18.9	17.7	14.5	Gohir.D04G019000.1	0	Gossypium hirsutum	15
537	24.59	24.62	59.3	45.4	39.6	Gohir.D03G048300.1	cinnamyl alcohol dehydrogenase 9	Gossypium hirsutum	29
538	24.58	24.83	17.9	15.1	13	Gohir.A08G119800.1	Carbohydrate-binding-like fold	Gossypium hirsutum	14
539	24.58	24.62	43.9	32.1	29.8	Gohir.A11G006100.1	TCP-1/cpn60 chaperonin family protein	Gossypium hirsutum	18
540	24.57	24.63	23	17.2	11.2	Gohir.A10G028300.1	Guanylate-binding family protein	Gossypium hirsutum	12
541	24.53	24.61	49.2	49.2	47.2	Gohir.A06G033800.1	ascorbate peroxidase 4	Gossypium hirsutum	33
542	24.51	24.58	28.5	27.4	23	Gohir.D11G026600.1	acyl-CoA oxidase 1	Gossypium hirsutum	18
543	24.49	24.58	63.7	63.7	62.8	Gohir.A12G010100.1	glutathione S-transferase 6	Gossypium hirsutum	29
544	24.49	24.52	38.8	35.7	28.6	Gohir.D02G006500.2	ACT domain-containing small subunit of acetolactate synthase protein	Gossypium hirsutum	15
545	24.42	63.98	47.4	46.9	43.6	Gohir.D11G084800.1	Transketolase	Gossypium hirsutum	112
546	24.41	24.43	41.3	38	36.6	Gohir.A12G044800.1	Translation elongation factor EF1B, gamma chain	Gossypium hirsutum	20
547	24.37	24.42	34.8	32.8	29.4	Gohir.D09G203700.2	Phosphoenolpyruvate carboxylase family protein	Gossypium hirsutum	18
548	24.36	24.39	41.6	41.6	38.2	Gohir.D02G188500.1	Succinyl-CoA ligase, alpha subunit	Gossypium hirsutum	20
549	24.35	28.39	34	31	29.5	Gohir.A05G037100.1	pectin methylesterase 3	Gossypium hirsutum	29
550	24.33	24.33	49.8	49.5	45.8	Gohir.D03G048900.2	0	Gossypium hirsutum	16
551	24.32	29.06	27	27	23.1	Gohir.D07G178300.1	Calcium-binding EF hand family protein	Gossypium hirsutum	17
552	24.29	39.79	54	53.7	52.4	Gohir.D11G182100.1	ferredoxin-NADP(+)-oxidoreductase 1	Gossypium hirsutum	50
553	24.23	24.25	31.7	31.5	29.8	Gohir.D02G021700.1	selenium-binding protein 1	Gossypium hirsutum	17
554	24.21	24.24	32	28.8	25	Gohir.A10G110900.2	S-adenosyl-L-methionine-dependent methyltransferases superfamily protein	Gossypium hirsutum	14
555	24.21	24.21	62.4	59	59	Gohir.D12G274500.1	carbonic anhydrase 2	Gossypium hirsutum	26
556	24.2	24.39	22.8	18.8	15	Gohir.A06G150500.2	tRNA synthetase class I (I, L, M and V) family protein	Gossypium hirsutum	12
557	24.2	24.24	27	27	25.3	Gohir.D11G199300.2	zeaxanthin epoxidase (ZEP) (ABA1)	Gossypium hirsutum	14
558	24.2	24.22	27	25.1	23.9	Gohir.A02G062300.2	Nucleic acid-binding proteins superfamily	Gossypium hirsutum	16
559	24.17	24.22	53	47.3	43.6	Gohir.D08G198400.1	UDP-D-glucose/UDP-D-galactose 4-epimerase 1	Gossypium hirsutum	15
560	24.17	24.22	46.6	44.3	33.7	Gohir.D10G143300.1	plastid transcriptionally active 5	Gossypium hirsutum	13
561	24.16	24.16	28.8	25	25	Gohir.A11G192100.1	accelerated cell death 2 (ACD2)	Gossypium hirsutum	15
562	24.15	41.25	29.2	25.3	23.3	Gohir.A13G233800.1	ubiquitin-activating enzyme 1	Gossypium hirsutum	24
563	24.14	24.14	39.1	39.1	36.7	Gohir.D02G073000.1	alcohol dehydrogenase 1	Gossypium hirsutum	18
564	24.11	24.15	27	27	27	Gohir.A08G227200.1	high chlorophyll fluorescent 109	Gossypium hirsutum	13
565	24.11	24.13	58.2	55.1	47.6	Gohir.D13G088300.1	Ribosomal protein L6 family	Gossypium hirsutum	25
566	24.11	24.13	39.5	39.5	39.5	Gohir.D07G051300.1	magnesium-protoporphyrin IX methyltransferase	Gossypium hirsutum	23
567	24.08	24.11	40.9	38.4	38.4	Gohir.A07G215500.1	voltage dependent anion channel 1	Gossypium hirsutum	22
568	24.08	24.08	32.4	29.1	29.1	Gohir.A05G171200.1	APS reductase 3	Gossypium hirsutum	16
569	24.07	24.14	36.1	32.9	32.9	Gohir.D08G264900.1	Insulinase (Peptidase family M16) protein	Gossypium hirsutum	30
570	24.07	24.1	43.5	43.5	43.2	Gohir.A09G148800.1	isocitrate dehydrogenase V	Gossypium hirsutum	21
571	24.04	24.07	53.6	53.6	53.6	Gohir.A11G148500.2	acetoacetyl-CoA thiolase 2	Gossypium hirsutum	22
572	24.01	24.01	26	26	26	Gohir.D07G168400.1	ribosomal protein L5 B	Gossypium hirsutum	16
573	24.01	24.01	33.9	32.3	32.3	Gohir.A13G035900.3	thiamin biosynthesis protein, putative	Gossypium hirsutum	14
574	24	24	41.2	41.2	41.2	Gohir.D05G374700.1	Co-chaperone GrpE family protein	Gossypium hirsutum	22
575	23.99	24.05	49.6	43.1	43.1	Gohir.A07G078600.1	dehydroascorbate reductase 1	Gossypium hirsutum	18
576	23.96	24.03	45.9	41.7	41.7	Gohir.A08G080300.2	Aldolase-type TIM barrel family protein	Gossypium hirsutum	18
577	23.96	24	35.4	35.1	33.4	Gohir.D08G163600.1	Ribosomal protein L1p/L10e family	Gossypium hirsutum	27
578	23.95	31.53	36.1	35.6	33.9	Gohir.D09G222200.2	Pseudouridine synthase/archaeosine transglycosylase-like family protein	Gossypium hirsutum	26
579	23.93	24	41	40.7	38	Gohir.A03G035300.1	Glyceraldehyde-3-phosphate dehydrogenase-like family protein	Gossypium hirsutum	15
580	23.92	24.07	28.9	27.8	27.8	Gohir.A09G227600.2	MOS4-associated complex 3A	Gossypium hirsutum	17
581	23.92	23.98	34.8	30	25	Gohir.D08G227400.1	MIRO-related GTP-ase 1	Gossypium hirsutum	13
582	23.92	23.96	58.2	58.2	58.2	Gohir.D01G103100.1	gamma carbonic anhydrase 1	Gossypium hirsutum	20
583	23.91	23.97	14.2	10.7	9.7	Gohir.D08G092400.2	Nuclear pore complex protein	Gossypium hirsutum	12
584	23.9	23.96	67.3	67.3	67.3	Gohir.D01G127500.1	Ribosomal protein S11 family protein	Gossypium hirsutum	24
585	23.89	27.42	35.3	29.9	24.7	Gohir.D05G137300.1	heat shock protein 60-3A	Gossypium hirsutum	16
586	23.87	44.39	38	31.5	29.8	Gohir.D13G211200.1	MIF4G domain-containing protein / MA3 domain-containing protein	Gossypium hirsutum	30
587	23.85	23.92	32.8	29	27.5	Gohir.A01G124000.2	AICARFT/IMPCHase bienzyme family protein	Gossypium hirsutum	20
588	23.82	23.85	49.4	49.4	49.4	Gohir.D10G051800.3	20S proteasome alpha subunit E2	Gossypium hirsutum	15
589	23.75	23.8	49.8	45.7	42.1	Gohir.D10G088600.1	Ribosomal protein S4	Gossypium hirsutum	20
590	23.75	23.78	24.2	24.2	19	Gohir.A12G210800.1	S-adenosyl-L-methionine-dependent methyltransferases superfamily protein	Gossypium hirsutum	12
591	23.74	25.22	57.3	57.3	57.3	Gohir.A08G122000.1	rotamase CYP 4	Gossypium hirsutum	39
592	23.74	24.94	35.2	31.4	23.6	Gohir.A12G163500.2	VH1-interacting kinase	Gossypium hirsutum	15
593	23.71	23.81	30.4	28.8	25.4	Gohir.A03G018800.1	Peptidase M1 family protein	Gossypium hirsutum	17
594	23.71	23.76	28.8	27.5	26.1	Gohir.A05G255000.1	SKU5 similar 5	Gossypium hirsutum	27
595	23.7	23.82	12.2	10.1	6.9	Gohir.A12G216300.2	G2484-1 protein	Gossypium hirsutum	11
596	23.7	23.74	46.2	43.3	40.9	Gohir.D02G204800.1	Transducin/WD40 repeat-like superfamily protein	Gossypium hirsutum	14
597	23.69	32.64	27.2	23.3	20.8	Gohir.A06G106100.1	H(+)-ATPase 2	Gossypium hirsutum	16
598	23.67	23.7	44	41.9	41.9	Gohir.A08G176000.2	copper chaperone for SOD1	Gossypium hirsutum	13
599	23.65	23.71	19.5	16.5	14.8	Gohir.D10G049000.1	Leucine-rich repeat transmembrane protein kinase	Gossypium hirsutum	13
600	23.62	23.64	29.6	29.6	29.6	Gohir.A04G111400.1	Peptidase M20/M25/M40 family protein	Gossypium hirsutum	15
601	23.6	23.7	64	52.7	42.9	Gohir.D10G144300.1	Chalcone and stilbene synthase family protein	Gossypium hirsutum	29
602	23.59	24.59	31.2	30.4	26.2	Gohir.D11G110800.1	ABC transporter 1	Gossypium hirsutum	12
603	23.59	23.62	51.3	44.6	43.8	Gohir.A03G147200.1	ribosomal protein L15	Gossypium hirsutum	19
604	23.56	23.63	65.1	64.1	57.3	Gohir.D13G235100.1	histone H4	Gossypium hirsutum	41
605	23.52	23.59	30.3	27.9	22.2	Gohir.A09G012900.1	SNF1 kinase homolog 10	Gossypium hirsutum	13
606	23.46	23.54	56.7	56.7	52.9	Gohir.D01G028200.1	ATP synthase delta-subunit gene	Gossypium hirsutum	44
607	23.44	23.51	66.8	66.4	66.4	Gohir.D10G045800.1	N-terminal nucleophile aminohydrolases (Ntn hydrolases) superfamily protein	Gossypium hirsutum	20
608	23.44	23.5	19.9	16.6	14.6	Gohir.D10G072600.1	tetratricopeptide repeat (TPR)-containing protein	Gossypium hirsutum	12
609	23.43	36.47	52.8	52.8	49.2	Gohir.A13G127400.1	isocitrate dehydrogenase	Gossypium hirsutum	25
610	23.38	23.42	43.8	41.4	38	Gohir.D08G230200.1	glutamate dehydrogenase 3	Gossypium hirsutum	18
611	23.36	23.43	24.4	19.8	14.8	Gohir.D11G101300.1	P-loop containing nucleoside triphosphate hydrolases superfamily protein	Gossypium hirsutum	13
612	23.34	23.42	23.5	18.7	15.3	Gohir.D11G326700.1	Nucleoporin interacting component (Nup93/Nic96-like) family protein	Gossypium hirsutum	12
613	23.33	23.48	49.6	47	45.4	Gohir.A09G218400.1	Ribosomal protein S3Ae	Gossypium hirsutum	18
614	23.32	23.39	39.4	37.3	36.2	Gohir.A05G192600.1	ornithine carbamoyltransferase	Gossypium hirsutum	29
615	23.31	23.36	44.2	37.2	37.2	Gohir.D10G087300.4	peptide deformylase 1B	Gossypium hirsutum	13
616	23.3	23.37	39.6	39.6	36.3	Gohir.D02G047500.2	RNA-binding (RRM/RBD/RNP motifs) family protein	Gossypium hirsutum	25
617	23.28	23.38	29.2	27.5	27.3	Gohir.D01G049400.1	haloacid dehalogenase-like hydrolase family protein	Gossypium hirsutum	15
618	23.25	23.33	30.3	27.9	25.6	Gohir.D03G067600.1	elongation factor family protein	Gossypium hirsutum	15
619	23.23	23.29	18.9	12.9	11.7	Gohir.D05G378400.1	Sec23/Sec24 protein transport family protein	Gossypium hirsutum	12
620	23.23	23.29	55.2	50.9	47.7	Gohir.A07G063100.1	FKBP12 interacting protein 37	Gossypium hirsutum	15
621	23.2	23.25	32	29	24.6	Gohir.D04G134700.1	0	Gossypium hirsutum	14
622	23.18	45.29	37.3	32.2	26.5	Gohir.D05G101500.1	Argonaute family protein	Gossypium hirsutum	34
623	23.14	23.15	47.8	47.8	47.8	Gohir.D08G043400.1	0	Gossypium hirsutum	15
624	23.13	23.21	39.8	32.9	26.2	Gohir.D08G075600.2	RAN GTPase activating protein 1	Gossypium hirsutum	13
625	23.13	23.17	29.7	27.4	26.1	Gohir.D02G031700.1	dehydratase family	Gossypium hirsutum	22
626	23.11	23.17	40.8	38.1	32.4	Gohir.A01G106300.1	0	Gossypium hirsutum	14
627	23.09	23.15	19.9	18.4	15.8	Gohir.D08G099600.1	Raffinose synthase family protein	Gossypium hirsutum	12
628	23.07	23.38	39.8	39.6	35.5	Gohir.D03G100000.1	enolase 1	Gossypium hirsutum	19
629	22.98	23.02	21.3	19.4	19.2	Gohir.D09G189900.1	Cupredoxin superfamily protein	Gossypium hirsutum	15
630	22.96	22.98	43.4	36.7	34.6	Gohir.A09G003700.2	aspartate aminotransferase 1	Gossypium hirsutum	19
631	22.95	23.04	54	53.7	51	Gohir.D11G253000.1	GDSL-like Lipase/Acylhydrolase superfamily protein	Gossypium hirsutum	17
632	22.94	23.15	36	33.3	31.5	Gohir.A04G012600.1	PYRIMIDINE B	Gossypium hirsutum	14
633	22.94	22.97	50.6	44.4	39.8	Gohir.D08G195100.1	leucoanthocyanidin dioxygenase	Gossypium hirsutum	21
634	22.91	22.96	41.3	38.4	34.9	Gohir.D08G063500.2	ADP/ATP carrier 2	Gossypium hirsutum	27
635	22.9	22.95	59.7	59.7	59.7	Gohir.A05G195200.1	0	Gossypium hirsutum	19
636	22.88	22.9	40.4	33	33	Gohir.A06G115100.1	plastid transcriptionally active 17	Gossypium hirsutum	17
637	22.87	22.89	40.2	36.2	32.4	Gohir.D05G257400.1	nitrogen fixation S (NIFS)-like 1	Gossypium hirsutum	15
638	22.84	22.87	32.6	29.4	28.2	Gohir.A12G101500.1	RNA 3\'-terminal phosphate cyclase/enolpyruvate transferase, alpha/beta	Gossypium hirsutum	24
639	22.83	22.85	22.7	21.1	20	Gohir.D11G063800.1	citrate synthase 2	Gossypium hirsutum	17
640	22.82	22.94	40.5	40.5	35.9	Gohir.D08G125800.1	UDP-D-glucose/UDP-D-galactose 4-epimerase 5	Gossypium hirsutum	15
641	22.82	22.88	43.5	40.7	36.3	Gohir.A11G101000.1	pyruvate dehydrogenase E1 alpha	Gossypium hirsutum	15
642	22.77	22.79	35.6	35.4	34.9	Gohir.A08G012700.1	NAD(P)-binding Rossmann-fold superfamily protein	Gossypium hirsutum	21
643	22.73	22.77	83.6	83.6	83.6	Gohir.D01G192800.2	ubiquitin E2 variant 1D-4	Gossypium hirsutum	29
644	22.68	22.73	19	15.7	15.7	Gohir.A08G205900.1	lon protease 1	Gossypium hirsutum	13
645	22.65	22.69	44.3	39.3	39.3	Gohir.A13G152500.1	glutathione S-transferase TAU 19	Gossypium hirsutum	19
646	22.62	22.66	30.3	28.2	28.2	Gohir.A12G274000.2	peroxin 14	Gossypium hirsutum	16
647	22.61	22.62	36.6	36.6	26.1	Gohir.A09G057600.1	ureidoglycolate amidohydrolase	Gossypium hirsutum	14
648	22.6	22.66	37.2	35.8	35.5	Gohir.D12G129900.1	thioredoxin family protein	Gossypium hirsutum	16
649	22.59	23.56	64.3	63.9	61.1	Gohir.D10G085000.1	prohibitin 4	Gossypium hirsutum	32
650	22.59	22.67	54.2	47.9	45	Gohir.A01G218300.1	Glutathione S-transferase family protein	Gossypium hirsutum	13
651	22.52	22.56	29.9	27.9	27.6	Gohir.A09G195500.1	Aldolase superfamily protein	Gossypium hirsutum	13
652	22.48	22.52	37.5	36.7	31.9	Gohir.A08G051500.3	Pleckstrin homology (PH) domain-containing protein	Gossypium hirsutum	12
653	22.48	22.51	69.5	61.1	61.1	Gohir.D05G181200.1	0	Gossypium hirsutum	19
654	22.45	22.5	39.8	39.8	37.8	Gohir.D05G224800.2	purin 7	Gossypium hirsutum	12
655	22.43	24.46	35.6	35	32.7	Gohir.A10G216100.2	UDP-XYL synthase 6	Gossypium hirsutum	16
656	22.43	22.8	30.8	29.4	26.1	Gohir.D11G319600.1	beta glucosidase 42	Gossypium hirsutum	12
657	22.43	22.44	51.9	46.7	41.9	Gohir.D06G140500.2	SH3 domain-containing protein	Gossypium hirsutum	12
658	22.41	22.44	30.4	26	25	Gohir.A10G122600.1	glutathione-disulfide reductase	Gossypium hirsutum	19
659	22.4	22.68	44.9	44.9	44.6	Gohir.D10G111100.1	U2 small nuclear ribonucleoprotein A	Gossypium hirsutum	18
660	22.4	22.45	40.6	40.6	38.2	Gohir.D03G040000.1	Ribosomal protein S6e	Gossypium hirsutum	15
661	22.39	22.44	47.4	43	41	Gohir.D05G300200.1	PsbP-like protein 1	Gossypium hirsutum	27
662	22.39	22.4	38	30.2	30.2	Gohir.D05G383900.2	NAD(P)-linked oxidoreductase superfamily protein	Gossypium hirsutum	19
663	22.38	22.44	19.5	15.3	10.6	Gohir.D09G080700.1	tRNA synthetase class I (I, L, M and V) family protein	Gossypium hirsutum	11
664	22.37	38.12	36.2	34.8	33	Gohir.D10G212700.1	PHE ammonia lyase 1	Gossypium hirsutum	28
665	22.37	28.74	53.7	47.4	47.4	Gohir.D08G160100.1	Hyaluronan / mRNA binding family	Gossypium hirsutum	26
666	22.35	22.36	51.9	44.4	44	Gohir.A03G039600.2	RNA-binding (RRM/RBD/RNP motifs) family protein	Gossypium hirsutum	25
667	22.34	26.38	24.7	24.7	24.7	Gohir.D06G019100.1	D-3-phosphoglycerate dehydrogenase	Gossypium hirsutum	16
668	22.33	22.34	29.7	28.1	26.2	Gohir.A09G152800.1	glyoxal oxidase-related protein	Gossypium hirsutum	13
669	22.31	22.34	38.9	36.6	36.6	Gohir.D04G158200.1	Octicosapeptide/Phox/Bem1p family protein	Gossypium hirsutum	13
670	22.31	22.32	18.2	16.6	15.6	Gohir.A11G139400.2	structural constituent of nuclear pore	Gossypium hirsutum	11
671	22.3	22.31	64.5	59	56.3	Gohir.A03G001300.1	Mitochondrial substrate carrier family protein	Gossypium hirsutum	20
672	22.29	22.33	30.8	21.3	21.3	Gohir.D03G078000.1	LUC7 related protein	Gossypium hirsutum	14
673	22.28	22.56	53.7	49.7	49.7	Gohir.A04G107500.1	glutamine synthase clone R1	Gossypium hirsutum	32
674	22.28	22.29	15	12.6	12.6	Gohir.A03G047700.2	0	Gossypium hirsutum	12
675	22.27	22.33	24.8	23.1	21.8	Gohir.D08G025300.1	evolutionarily conserved C-terminal region 2	Gossypium hirsutum	20
676	22.26	22.31	42.1	40.4	40.4	Gohir.D05G119200.1	12-oxophytodienoate reductase 2	Gossypium hirsutum	13
677	22.26	22.3	42.7	38.4	36.5	Gohir.D06G149300.1	40s ribosomal protein SA B	Gossypium hirsutum	20
678	22.26	22.3	45.2	45.2	45.2	Gohir.A04G069100.1	O-methyltransferase family protein	Gossypium hirsutum	17
679	22.26	22.27	44.6	40.9	40.9	Gohir.A05G173200.1	plant UBX domain-containing protein 3	Gossypium hirsutum	20
680	22.25	22.28	33.2	27	24.5	Gohir.A08G230800.1	Leucine-rich repeat (LRR) family protein	Gossypium hirsutum	14
681	22.25	22.25	30.8	30.8	28.6	Gohir.D11G296300.1	Cyclophilin-like peptidyl-prolyl cis-trans isomerase family protein	Gossypium hirsutum	15
682	22.24	22.3	53	49.8	45.8	Gohir.D09G104000.1	20S proteasome alpha subunit G1	Gossypium hirsutum	18
683	22.23	22.26	31.5	23.6	23.6	Gohir.D06G048500.1	adenylate kinase family protein	Gossypium hirsutum	19
684	22.23	22.26	36.1	34	32.3	Gohir.D05G028300.1	O-Glycosyl hydrolases family 17 protein	Gossypium hirsutum	22
685	22.23	22.24	35.2	35.2	33	Gohir.A09G166400.3	metallopeptidase M24 family protein	Gossypium hirsutum	12
686	22.21	22.66	37.4	35.4	35.4	Gohir.D03G130400.1	RmlC-like cupins superfamily protein	Gossypium hirsutum	19
687	22.19	26.53	18.7	14.7	13.4	Gohir.D08G036200.1	Transducin/WD40 repeat-like superfamily protein	Gossypium hirsutum	16
688	22.19	22.3	34.6	34.6	32.6	Gohir.D03G055500.1	chloroplast sulfur E	Gossypium hirsutum	17
689	22.18	22.22	31	30.5	29.1	Gohir.D08G014000.1	phosphoglycerate/bisphosphoglycerate mutase family protein	Gossypium hirsutum	13
690	22.14	22.22	46.4	43.3	37.1	Gohir.A11G192700.5	RNA-binding (RRM/RBD/RNP motifs) family protein	Gossypium hirsutum	11
691	22.12	22.15	65.1	65.1	62.1	Gohir.A13G181700.1	N-terminal nucleophile aminohydrolases (Ntn hydrolases) superfamily protein	Gossypium hirsutum	18
692	22.11	22.21	44.3	44.3	44.3	Gohir.A10G038600.1	light-harvesting chlorophyll-protein complex II subunit B1	Gossypium hirsutum	31
693	22.1	22.17	22.9	20.5	17.6	Gohir.D13G005700.1	Dynamin related protein 4C	Gossypium hirsutum	11
694	22.07	22.11	35.7	35.7	33.3	Gohir.D02G224500.1	XAP5 family protein	Gossypium hirsutum	12
695	22.06	22.18	44.9	39.6	39	Gohir.A04G051900.1	Aha1 domain-containing protein	Gossypium hirsutum	15
696	22.06	22.1	36	31.5	31	Gohir.A09G061500.1	dehydroquinate dehydratase, putative / shikimate dehydrogenase, putative	Gossypium hirsutum	17
697	22.06	22.06	40.9	38.3	38.3	Gohir.D11G268900.1	NDH-dependent cyclic electron flow 1	Gossypium hirsutum	15
698	22.05	22.05	26.4	26.4	26.4	Gohir.D08G047400.1	decapping 5	Gossypium hirsutum	12
699	22.04	22.1	26.3	24.1	21	Gohir.D11G003500.1	transducin family protein / WD-40 repeat family protein	Gossypium hirsutum	11
700	22.04	22.05	47.1	43.2	40.5	Gohir.A13G176500.1	Photosystem II reaction center PsbP family protein	Gossypium hirsutum	26
701	22.03	22.46	25.7	22.3	14.9	Gohir.A02G174800.1	ankyrin repeat protein	Gossypium hirsutum	14
702	22.03	22.05	50.9	46	46	Gohir.D05G000800.1	purin-rich alpha 1	Gossypium hirsutum	19
703	22.02	22.02	44.6	44.6	44.6	Gohir.D05G282500.1	annexin 4	Gossypium hirsutum	11
704	22	36.37	35.5	34	34	Gohir.D06G200400.1	Dihydrolipoamide acetyltransferase, long form protein	Gossypium hirsutum	24
705	22	22.08	46.7	43.2	36.7	Gohir.A12G142200.2	Sterile alpha motif (SAM) domain-containing protein	Gossypium hirsutum	10
706	22	22.05	53.9	53.9	53.9	Gohir.D05G384300.1	Uncharacterised protein family (UPF0172)	Gossypium hirsutum	14
707	22	22	28.5	28.5	28.5	Gohir.D13G107000.1	0	Gossypium hirsutum	21
708	21.99	22.08	47.9	45.3	40	Gohir.D02G083200.1	enoyl-CoA hydratase/isomerase A	Gossypium hirsutum	17
709	21.96	22.49	43.3	37.6	37.6	Gohir.A10G183000.1	annexin 8	Gossypium hirsutum	14
710	21.96	22.09	21.3	20.3	13.9	Gohir.A08G120300.1	DOMAIN OF UNKNOWN FUNCTION 724 6	Gossypium hirsutum	11
711	21.96	22.04	53.7	53.3	51.8	Gohir.D01G008000.1	Domain of unknown function (DUF303)	Gossypium hirsutum	19
712	21.94	21.99	8.9	8.4	8.4	Gohir.D12G088600.1	Transducin/WD40 repeat-like superfamily protein	Gossypium hirsutum	13
713	21.93	21.97	25.5	25.5	25.5	Gohir.D10G121200.1	T-complex protein 1 alpha subunit	Gossypium hirsutum	12
714	21.91	21.92	24.3	21.4	21.4	Gohir.D10G016500.1	cysteine-rich RLK (RECEPTOR-like protein kinase) 25	Gossypium hirsutum	11
715	21.9	23.99	23.3	23.3	21.8	Gohir.A13G225000.1	Glycosyl hydrolase family protein	Gossypium hirsutum	14
716	21.87	21.92	58.8	55.2	52.6	Gohir.D01G155200.2	N-terminal nucleophile aminohydrolases (Ntn hydrolases) superfamily protein	Gossypium hirsutum	27
717	21.83	21.88	47.8	45.3	45.3	Gohir.D05G236100.1	YbaK/aminoacyl-tRNA synthetase-associated domain	Gossypium hirsutum	14
718	21.79	21.83	34.8	30.5	26.5	Gohir.A11G133900.1	NAD(P)-binding Rossmann-fold superfamily protein	Gossypium hirsutum	18
719	21.78	21.86	58.5	53.6	51.7	Gohir.D07G087700.2	breast basic conserved 1	Gossypium hirsutum	16
720	21.76	21.82	29.9	26.8	25.5	Gohir.A12G033600.1	Sec1/munc18-like (SM) proteins superfamily	Gossypium hirsutum	12
721	21.75	21.79	27.8	27.8	26.2	Gohir.D11G071100.2	DegP protease 1	Gossypium hirsutum	21
722	21.72	21.82	28.3	25.5	25.5	Gohir.A02G078500.1	Eukaryotic aspartyl protease family protein	Gossypium hirsutum	24
723	21.7	23.14	40.9	37.7	37.7	Gohir.D09G211600.1	E1 C-terminal related 1	Gossypium hirsutum	16
724	21.7	22.83	22.2	21.3	21.3	Gohir.D09G044700.1	subtilase 1.3	Gossypium hirsutum	20
725	21.69	21.72	34.3	34.3	34.3	Gohir.D11G231200.1	carbamoyl phosphate synthetase A	Gossypium hirsutum	16
726	21.69	21.71	32.1	30.5	30.5	Gohir.A09G091300.1	HOPW1-1-interacting 1	Gossypium hirsutum	15
727	21.68	21.78	34.1	27.6	23.8	Gohir.D03G029400.1	CCCH-type zinc fingerfamily protein with RNA-binding domain	Gossypium hirsutum	17
728	21.67	21.7	40.4	40.4	40.4	Gohir.D12G019400.2	Tetratricopeptide repeat (TPR)-like superfamily protein	Gossypium hirsutum	27
729	21.66	23.72	15.6	13.1	12.4	Gohir.D12G046700.1	Protein kinase superfamily protein with octicosapeptide/Phox/Bem1p domain	Gossypium hirsutum	13
730	21.66	21.72	31.2	28.4	26.6	Gohir.A11G307000.1	TGACG motif-binding factor 6	Gossypium hirsutum	12
731	21.63	21.68	29.6	27.3	23.4	Gohir.D11G173000.1	Thiamine pyrophosphate dependent pyruvate decarboxylase family protein	Gossypium hirsutum	15
732	21.6	21.64	59	59	59	Gohir.A01G209900.1	Thioredoxin superfamily protein	Gossypium hirsutum	19
733	21.57	21.64	32.9	31	26.7	Gohir.A09G135400.1	Eukaryotic aspartyl protease family protein	Gossypium hirsutum	20
734	21.55	21.6	53.3	46.7	43.3	Gohir.D04G060900.4	prohibitin 2	Gossypium hirsutum	17
735	21.53	21.63	40.5	38.1	33.8	Gohir.D05G278100.2	SH3 domain-containing protein	Gossypium hirsutum	11
736	21.52	21.62	30.9	26.8	26.8	Gohir.A04G068100.1	P-loop containing nucleoside triphosphate hydrolases superfamily protein	Gossypium hirsutum	12
737	21.49	21.58	29.3	19	15.6	Gohir.D13G115500.1	haloacid dehalogenase-like hydrolase family protein	Gossypium hirsutum	16
738	21.48	21.53	16.7	13.2	11	Gohir.D09G091900.1	Adaptor protein complex AP-2, alpha subunit	Gossypium hirsutum	10
739	21.46	21.6	36.4	36.4	34.2	Gohir.D01G221900.5	Late embryogenesis abundant protein, group 2	Gossypium hirsutum	15
740	21.46	21.49	42.2	42.2	40.4	Gohir.A13G054800.1	Rad23 UV excision repair protein family	Gossypium hirsutum	17
741	21.44	21.52	31.1	27.4	24.2	Gohir.D06G149800.3	aldehyde dehydrogenase 7B4	Gossypium hirsutum	15
742	21.43	21.6	45.1	40.7	30.6	Gohir.A10G126900.1	phenylalanyl-tRNA synthetase class IIc family protein	Gossypium hirsutum	13
743	21.42	21.47	15.5	13.1	12.4	Gohir.A08G207600.2	eukaryotic translation initiation factor 3A	Gossypium hirsutum	13
744	21.41	21.52	24.6	23.6	21.5	Gohir.A05G139700.1	Subtilase family protein	Gossypium hirsutum	14
745	21.38	21.45	31.1	22.2	19.3	Gohir.A07G167800.1	threonyl-tRNA synthetase, putative / threonine--tRNA ligase, putative	Gossypium hirsutum	15
746	21.38	21.45	44.1	44.1	44.1	Gohir.D05G253000.1	RNA-binding (RRM/RBD/RNP motifs) family protein	Gossypium hirsutum	25
747	21.37	21.39	62.8	58.1	58.1	Gohir.D12G245300.1	Mitochondrial import inner membrane translocase subunit Tim17/Tim22/Tim23 family protein	Gossypium hirsutum	20
748	21.34	21.44	46.6	41.8	34.8	Gohir.D07G047000.1	GroES-like zinc-binding alcohol dehydrogenase family protein	Gossypium hirsutum	14
749	21.34	21.38	60.3	55.3	45.4	Gohir.A09G029000.1	Ribosomal S17 family protein	Gossypium hirsutum	14
750	21.34	21.38	22.4	18.1	18.1	Gohir.A06G165700.1	Subtilase family protein	Gossypium hirsutum	13
751	21.33	21.37	29.5	28.1	26.2	Gohir.D10G135000.2	phytoene desaturase 3	Gossypium hirsutum	16
752	21.32	21.38	31.8	28.2	26.5	Gohir.D01G104300.3	Sugar isomerase (SIS) family protein	Gossypium hirsutum	15
753	21.29	21.35	48.8	48.4	48.4	Gohir.D06G076500.1	20S proteasome subunit PAA2	Gossypium hirsutum	17
754	21.29	21.34	35.2	35.2	35.2	Gohir.A10G008700.1	Inositol monophosphatase family protein	Gossypium hirsutum	18
755	21.25	21.4	23.2	20.7	16.6	Gohir.A12G166500.1	alpha-amylase-like 3	Gossypium hirsutum	11
756	21.24	21.37	16.9	15.2	14.3	Gohir.A12G021400.1	1,2-alpha-L-fucosidases	Gossypium hirsutum	13
757	21.24	21.34	38.7	38.7	31.4	Gohir.A04G042000.1	Uroporphyrinogen decarboxylase	Gossypium hirsutum	17
758	21.21	21.29	38.5	32.9	24.9	Gohir.D03G143100.1	sorting nexin 2A	Gossypium hirsutum	12
759	21.21	21.28	36.9	34.9	29.7	Gohir.D10G078300.3	isopropylmalate dehydrogenase 2	Gossypium hirsutum	14
760	21.2	21.24	22.9	18	15.4	Gohir.D06G140300.1	subtilase family protein	Gossypium hirsutum	13
761	21.18	21.54	45.6	42.2	38.8	Gohir.D13G133200.3	ubiquitin family protein	Gossypium hirsutum	15
762	21.17	52.23	55.7	55.6	54.3	Gohir.D13G041000.1	poly(A) binding protein 8	Gossypium hirsutum	56
763	21.16	21.24	47.3	47	44.6	Gohir.D11G304800.1	Cysteine proteinases superfamily protein	Gossypium hirsutum	29
764	21.16	21.2	41.6	41.3	31.7	Gohir.D04G167600.1	regulatory particle non-ATPase 10	Gossypium hirsutum	20
765	21.14	21.16	51.1	51.1	51.1	Gohir.A12G188900.1	Translation elongation factor EF1B/ribosomal protein S6 family protein	Gossypium hirsutum	15
766	21.1	21.19	51.1	50.7	41.6	Gohir.A07G157700.1	Ribosomal protein S8e family protein	Gossypium hirsutum	22
767	21.09	21.16	49	45.3	40.3	Gohir.D13G224200.1	Ribosomal protein L30/L7 family protein	Gossypium hirsutum	18
768	21.07	25.15	39.7	36.1	34.7	Gohir.D04G170400.1	ubiquitin family protein	Gossypium hirsutum	26
769	21.06	21.12	51.8	49.4	49.4	Gohir.D05G076900.1	pyridoxine biosynthesis 2	Gossypium hirsutum	19
770	21.04	21.2	27	25	25	Gohir.A03G030700.2	ABC transporter family protein	Gossypium hirsutum	13
771	21.04	21.08	31.1	26.5	22.2	Gohir.A11G005800.1	protein phosphatase 2A subunit A2	Gossypium hirsutum	13
772	21.03	25.71	47.9	42	40.3	Gohir.D02G226200.1	ascorbate peroxidase 3	Gossypium hirsutum	23
773	21.01	21.05	27.9	26.7	22.4	Gohir.D11G264800.1	zeta-carotene desaturase	Gossypium hirsutum	15
774	21.01	21.04	25	20	17.9	Gohir.D13G111000.1	lipoxygenase 1	Gossypium hirsutum	14
775	21	21.18	45.1	40.5	33.2	Gohir.D08G153500.1	MAP kinase 4	Gossypium hirsutum	15
776	20.98	21.13	38.9	32.6	22.5	Gohir.D12G024200.1	3-methylcrotonyl-CoA carboxylase	Gossypium hirsutum	12
777	20.97	27.16	44	41.1	41.1	Gohir.D11G055700.1	annexin 2	Gossypium hirsutum	15
778	20.97	21.01	52	51.7	47.4	Gohir.D04G054800.1	Oxidoreductase, zinc-binding dehydrogenase family protein	Gossypium hirsutum	14
779	20.95	21.19	42.7	36.6	36.6	Gohir.A04G083600.1	Fes1A	Gossypium hirsutum	13
780	20.95	21.02	15.9	14.8	14	Gohir.D03G088800.1	Nucleoporin autopeptidase	Gossypium hirsutum	12
781	20.95	20.99	33.7	29.1	22.2	Gohir.D10G213700.4	phosphoglucosamine mutase family protein	Gossypium hirsutum	13
782	20.95	20.98	32.2	29.8	29.4	Gohir.D09G228100.1	isopropyl malate isomerase large subunit 1	Gossypium hirsutum	13
783	20.94	21.01	37.4	35.7	35.7	Gohir.D01G032300.1	photosystem II reaction center protein A	Gossypium hirsutum	44
784	20.9	20.92	32.7	30	26.8	Gohir.D10G133500.1	NAD(P)-linked oxidoreductase superfamily protein	Gossypium hirsutum	19
785	20.9	20.92	42.8	42.8	42.8	Gohir.D03G039100.1	Haloacid dehalogenase-like hydrolase (HAD) superfamily protein	Gossypium hirsutum	15
786	20.88	20.95	30.9	25.5	23.3	Gohir.A09G237700.1	2-oxoacid dehydrogenases acyltransferase family protein	Gossypium hirsutum	14
787	20.87	29.36	62.1	57.4	57.4	Gohir.D06G078000.1	chaperonin 20	Gossypium hirsutum	47
788	20.86	20.94	27.5	26.5	24.7	Gohir.D05G324700.1	Octicosapeptide/Phox/Bem1p family protein	Gossypium hirsutum	16
789	20.86	20.92	47.5	45.7	40.1	Gohir.D08G231100.2	O-acetylserine (thiol) lyase (OAS-TL) isoform A1	Gossypium hirsutum	18
790	20.83	27.96	54.4	52.2	50.3	Gohir.D08G109200.1	phosphatase-related	Gossypium hirsutum	30
791	20.81	20.89	44.2	44.2	37.1	Gohir.D05G373000.1	sulfotransferase 16	Gossypium hirsutum	26
792	20.79	20.85	33.2	32.7	26.5	Gohir.A08G227600.1	HXXXD-type acyl-transferase family protein	Gossypium hirsutum	16
793	20.74	20.85	29.2	29.2	27.8	Gohir.D05G283300.1	Eukaryotic aspartyl protease family protein	Gossypium hirsutum	21
794	20.71	20.76	18.3	15.7	15.1	Gohir.A05G063700.1	Coatomer, beta subunit	Gossypium hirsutum	13
795	20.7	20.77	35.8	34	31	Gohir.A08G139800.1	Alcohol dehydrogenase transcription factor Myb/SANT-like family protein	Gossypium hirsutum	14
796	20.69	21.56	36	31.7	24.2	Gohir.A03G093100.1	S-adenosyl-L-methionine-dependent methyltransferases superfamily protein	Gossypium hirsutum	12
797	20.68	20.7	38.4	36.7	30.7	Gohir.A08G017400.2	RNA-binding KH domain-containing protein	Gossypium hirsutum	10
798	20.67	20.69	33.8	31.2	31.2	Gohir.D09G096900.1	P-loop containing nucleoside triphosphate hydrolases superfamily protein	Gossypium hirsutum	12
799	20.66	20.85	26.1	24.8	21.9	Gohir.D05G321400.3	RNI-like superfamily protein	Gossypium hirsutum	14
800	20.66	20.75	53.7	53.7	45.4	Gohir.D05G156200.1	RAB GTPase homolog A1C	Gossypium hirsutum	13
801	20.66	20.7	34.7	34.7	34.7	Gohir.D11G246700.2	FMN binding	Gossypium hirsutum	12
802	20.63	20.69	50.8	42.7	40.1	Gohir.D12G033600.1	glycine-rich protein	Gossypium hirsutum	12
803	20.63	20.65	63	59.7	59.7	Gohir.D04G034200.1	related to ubiquitin 1	Gossypium hirsutum	21
804	20.61	20.66	41.6	41.3	38.3	Gohir.D03G095000.1	Ribosomal protein S5 family protein	Gossypium hirsutum	15
805	20.61	20.66	35.1	31.8	27.6	Gohir.D05G142900.2	P-loop containing nucleoside triphosphate hydrolases superfamily protein	Gossypium hirsutum	10
806	20.61	20.64	74	70.2	55.8	Gohir.A13G076000.2	0	Gossypium hirsutum	16
807	20.59	20.65	39.5	37.2	36.8	Gohir.D03G148700.1	Mitochondrial substrate carrier family protein	Gossypium hirsutum	22
808	20.56	33	48.2	44.8	34.4	Gohir.A03G133200.1	eukaryotic translation initiation factor 4B1	Gossypium hirsutum	17
809	20.56	20.62	31.7	29.6	25.4	Gohir.A04G028000.1	uridine 5\'-monophosphate synthase / UMP synthase (PYRE-F) (UMPS)	Gossypium hirsutum	21
810	20.55	20.58	19.3	17	14.6	Gohir.D12G247700.6	0	Gossypium hirsutum	11
811	20.54	20.56	54.6	47.6	45.4	Gohir.D12G038800.1	Phosphoglycerate mutase family protein	Gossypium hirsutum	12
812	20.53	20.61	16.3	12.2	9.6	Gohir.D07G087100.1	0	Gossypium hirsutum	10
813	20.53	20.55	56	51.9	47.4	Gohir.D01G204600.1	syntaxin of plants 71	Gossypium hirsutum	13
814	20.47	20.59	41.8	41.8	41.8	Gohir.A09G128000.1	Plastid-lipid associated protein PAP / fibrillin family protein	Gossypium hirsutum	17
815	20.47	20.49	27.8	27.3	27.1	Gohir.A04G040900.1	Class I glutamine amidotransferase-like superfamily protein	Gossypium hirsutum	18
816	20.47	20.49	45.2	42.2	42.2	Gohir.A05G062300.2	HOPW1-1-interacting 2	Gossypium hirsutum	14
817	20.46	33.01	24.8	19.7	15.8	Gohir.D02G219200.1	Coatomer, alpha subunit	Gossypium hirsutum	19
818	20.46	22.5	36.3	32.4	25.7	Gohir.A07G155500.1	peroxisomal 3-ketoacyl-CoA thiolase 3	Gossypium hirsutum	18
819	20.46	20.64	32.1	29.3	29.3	Gohir.A05G192500.1	dihydroflavonol 4-reductase	Gossypium hirsutum	14
820	20.46	20.52	27.1	24.3	17.8	Gohir.A06G070200.1	Class II aminoacyl-tRNA and biotin synthetases superfamily protein	Gossypium hirsutum	9
821	20.44	20.48	18.6	16.6	15.6	Gohir.A13G031500.2	vacuolar proton ATPase A3	Gossypium hirsutum	11
822	20.43	20.61	36.9	36.9	34.6	Gohir.D01G179700.1	alcohol dehydrogenase 1	Gossypium hirsutum	12
823	20.43	20.45	21.9	20.8	17	Gohir.A07G220900.1	like SEX4 1	Gossypium hirsutum	10
824	20.42	20.49	69.2	62.9	62.9	Gohir.D09G243600.1	eukaryotic elongation factor 5A-1	Gossypium hirsutum	19
825	20.4	21.02	41.9	41.9	38.4	Gohir.D07G232500.1	alpha-soluble NSF attachment protein 2	Gossypium hirsutum	12
826	20.37	20.56	32.1	32.1	30.9	Gohir.D13G230600.1	cytosolic enolase	Gossypium hirsutum	13
827	20.37	20.56	43.2	43.2	40.2	Gohir.A09G160700.1	Thioredoxin superfamily protein	Gossypium hirsutum	11
828	20.37	20.38	45	41.4	41.4	Gohir.D01G086000.1	RNA-binding (RRM/RBD/RNP motifs) family protein	Gossypium hirsutum	12
829	20.36	20.48	19.8	15.6	12.2	Gohir.D08G011700.1	pumilio 2	Gossypium hirsutum	11
830	20.35	20.45	32.1	28.6	23.4	Gohir.A10G001200.3	evolutionarily conserved C-terminal region 5	Gossypium hirsutum	14
831	20.29	20.37	26.4	25.4	21.4	Gohir.D13G110400.1	D-aminoacid aminotransferase-like PLP-dependent enzymes superfamily protein	Gossypium hirsutum	11
832	20.28	28.56	35.1	32.6	29.6	Gohir.D07G226200.1	aldehyde dehydrogenase 2B4	Gossypium hirsutum	16
833	20.28	20.36	39.5	39.1	34.3	Gohir.D07G232300.1	succinate dehydrogenase 2-2	Gossypium hirsutum	13
834	20.27	31.65	37.2	33.8	32	Gohir.D01G139500.1	DYNAMIN-like 1C	Gossypium hirsutum	17
835	20.27	20.37	46.9	46.9	40.2	Gohir.A11G180400.1	ATPase, F0 complex, subunit B/B\', bacterial/chloroplast	Gossypium hirsutum	28
836	20.24	20.25	41.5	38.7	34.5	Gohir.D02G068700.1	Peroxidase superfamily protein	Gossypium hirsutum	22
837	20.22	25.04	39.5	31.9	26.9	Gohir.D09G191700.1	3-deoxy-d-arabino-heptulosonate 7-phosphate synthase	Gossypium hirsutum	18
838	20.2	25.73	49.3	46	46	Gohir.D03G155500.1	nucleotide-rhamnose synthase/epimerase-reductase	Gossypium hirsutum	20
839	20.17	20.23	45.3	41.5	35.6	Gohir.D06G154700.1	glyoxalase I homolog	Gossypium hirsutum	24
840	20.16	24.14	38.9	30.9	30.9	Gohir.D07G081900.1	pfkB-like carbohydrate kinase family protein	Gossypium hirsutum	13
841	20.16	20.25	59.3	51.3	46.9	Gohir.D03G056500.1	0	Gossypium hirsutum	13
842	20.14	20.14	31.8	29.4	25	Gohir.D04G160300.1	CLP protease proteolytic subunit 1	Gossypium hirsutum	13
843	20.13	20.18	53.1	45.6	45.6	Gohir.D13G234100.1	Histone superfamily protein	Gossypium hirsutum	46
844	20.13	20.14	55.1	51.6	51.6	Gohir.D08G190800.1	Pentapeptide repeat-containing protein	Gossypium hirsutum	29
845	20.13	20.14	37.3	32.2	32.2	Gohir.D11G184400.1	NAD(P)-binding Rossmann-fold superfamily protein	Gossypium hirsutum	11
846	20.13	20.13	23.9	22.1	21.1	Gohir.D01G012800.1	glutamate tRNA synthetase	Gossypium hirsutum	14
847	20.13	20.13	38.3	35.1	35.1	Gohir.D09G056200.1	Aluminium induced protein with YGL and LRDR motifs	Gossypium hirsutum	11
848	20.12	20.26	43	34.5	26.9	Gohir.A06G143100.3	Aldolase-type TIM barrel family protein	Gossypium hirsutum	10
849	20.12	20.16	47.9	43.8	40.1	Gohir.D03G074300.2	NUP50 (Nucleoporin 50 kDa) protein	Gossypium hirsutum	13
850	20.12	20.13	34.6	30.5	30.5	Gohir.D08G254200.1	pfkB-like carbohydrate kinase family protein	Gossypium hirsutum	16
851	20.11	20.21	29.4	23.6	20.7	Gohir.A13G166000.4	DCD (Development and Cell Death) domain protein	Gossypium hirsutum	12
852	20.1	25.05	69	65.5	63.1	Gohir.A10G219700.1	triosephosphate isomerase	Gossypium hirsutum	35
853	20.1	20.11	57.6	55.2	54.7	Gohir.D04G061500.1	dehydroascorbate reductase 2	Gossypium hirsutum	25
854	20.09	20.22	23.5	23.3	17.9	Gohir.A01G012800.2	nucleolin like 2	Gossypium hirsutum	16
855	20.08	20.22	27.2	21.8	16	Gohir.A13G187200.2	FTSH protease 4	Gossypium hirsutum	10
856	20.07	32.8	47.2	44.4	41.6	Gohir.D05G319600.1	Aldolase superfamily protein	Gossypium hirsutum	49
857	20.07	20.08	41.9	39.5	39.5	Gohir.D05G250600.1	light harvesting complex of photosystem II 5	Gossypium hirsutum	17
858	20.05	20.16	25	22.7	22.7	Gohir.D05G122900.1	DEAD-box protein abstrakt, putative	Gossypium hirsutum	12
859	20.05	20.05	54	54	54	Gohir.D05G180300.1	RAB GTPase homolog B1C	Gossypium hirsutum	13
860	20	20.11	34.3	34.1	34.1	Gohir.A03G080400.2	Papain family cysteine protease	Gossypium hirsutum	26
861	19.98	20.12	17.6	14.5	14.5	Gohir.D02G030800.1	26S proteasome regulatory complex, non-ATPase subcomplex, Rpn2/Psmd1 subunit	Gossypium hirsutum	14
862	19.95	20.03	31.7	30.5	25.3	Gohir.D11G132200.1	histone acetyltransferase of the GNAT family 1	Gossypium hirsutum	11
863	19.93	19.98	41.1	30	30	Gohir.D05G085300.1	NAD(P)-linked oxidoreductase superfamily protein	Gossypium hirsutum	21
864	19.93	19.97	39	33.5	33.5	Gohir.D11G116300.1	phosphoribosylformylglycinamidine cyclo-ligase, chloroplast / phosphoribosyl-aminoimidazole synthetase / AIR synthase (PUR5)	Gossypium hirsutum	12
865	19.92	20.06	49.2	41.9	36.9	Gohir.A05G231200.1	Co-chaperone GrpE family protein	Gossypium hirsutum	15
866	19.92	20.05	24.3	20.6	17	Gohir.D11G241200.1	polyribonucleotide nucleotidyltransferase, putative	Gossypium hirsutum	13
867	19.92	19.96	37.4	32.6	32.6	Gohir.A06G197300.1	0	Gossypium hirsutum	11
868	19.9	19.94	36.4	36.2	36.2	Gohir.D12G246900.1	O-methyltransferase 1	Gossypium hirsutum	15
869	19.88	20.1	23.4	22.1	16.2	Gohir.1Z091200.1	DNA GYRASE B2	Gossypium hirsutum	12
870	19.88	19.92	31.3	28.2	25.2	Gohir.D12G001700.1	NAD(P)H dehydrogenase C1	Gossypium hirsutum	10
871	19.88	19.92	38.7	38.7	38.7	Gohir.A03G048100.1	proliferating cell nuclear antigen 2	Gossypium hirsutum	15
872	19.86	19.89	50	50	45.7	Gohir.D13G013300.1	P-loop containing nucleoside triphosphate hydrolases superfamily protein	Gossypium hirsutum	14
873	19.84	19.87	57.2	57.2	57.2	Gohir.D04G127600.1	SOUL heme-binding family protein	Gossypium hirsutum	12
874	19.81	19.94	49.8	46.5	46.5	Gohir.D12G010600.2	Amino acid dehydrogenase family protein	Gossypium hirsutum	13
875	19.81	19.85	30.7	29.6	28.1	Gohir.A08G244100.1	Zn-dependent exopeptidases superfamily protein	Gossypium hirsutum	13
876	19.8	19.83	37.7	25.9	25.7	Gohir.D13G188500.1	KNOTTED1-like homeobox gene 3	Gossypium hirsutum	16
877	19.79	19.87	24.1	20.8	18.6	Gohir.A05G219300.1	P450 reductase 1	Gossypium hirsutum	11
878	19.79	19.86	15.6	12.9	10.7	Gohir.A05G160200.1	Leucine-rich repeat protein kinase family protein	Gossypium hirsutum	10
879	19.78	21.37	31.7	31.7	31.7	Gohir.A07G219700.1	formate dehydrogenase	Gossypium hirsutum	22
880	19.78	19.89	47.1	42	37	Gohir.A11G123200.2	ribosome recycling factor, chloroplast precursor	Gossypium hirsutum	41
881	19.76	38.19	28.9	25	23.1	Gohir.D08G256900.1	MIF4G domain-containing protein / MA3 domain-containing protein	Gossypium hirsutum	20
882	19.75	20.37	23.1	23.1	19.5	Gohir.D06G086200.1	Glycosyl hydrolases family 32 protein	Gossypium hirsutum	11
883	19.75	19.79	37.6	29.1	29.1	Gohir.D10G080100.1	phosphate transporter 3;1	Gossypium hirsutum	13
884	19.74	19.77	41.4	41.4	41.4	Gohir.D13G130500.1	metacaspase 4	Gossypium hirsutum	12
885	19.72	21.82	48.6	45.3	42	Gohir.D05G304000.1	voltage dependent anion channel 1	Gossypium hirsutum	14
886	19.72	19.86	39.4	32.9	32.9	Gohir.D07G001200.1	cell division control 2	Gossypium hirsutum	10
887	19.69	27.62	40.3	37.4	36.3	Gohir.A12G231700.1	6-phosphogluconate dehydrogenase family protein	Gossypium hirsutum	18
888	19.69	19.75	37	31.2	31.2	Gohir.D05G178200.1	uridylyltransferase-related	Gossypium hirsutum	22
889	19.68	21.78	37.6	33.8	33.8	Gohir.D13G076500.4	RNA-binding KH domain-containing protein	Gossypium hirsutum	14
890	19.67	23.76	59.8	53	50.9	Gohir.D13G238300.1	lactoylglutathione lyase family protein / glyoxalase I family protein	Gossypium hirsutum	22
891	19.66	19.72	33.9	31.5	27.8	Gohir.D01G086800.6	ARID/BRIGHT DNA-binding domain-containing protein	Gossypium hirsutum	14
892	19.64	19.68	42.3	40.1	40.1	Gohir.A04G146100.1	high mobility group A5	Gossypium hirsutum	13
893	19.62	24.63	19.4	17.7	14	Gohir.A09G086900.1	Argonaute family protein	Gossypium hirsutum	14
894	19.61	19.63	56	51.8	51.8	Gohir.D11G282000.1	secretion-associated RAS 1B	Gossypium hirsutum	12
895	19.6	19.69	41.1	40.9	35	Gohir.D13G127300.2	mercaptopyruvate sulfurtransferase 1	Gossypium hirsutum	14
896	19.6	19.66	42.6	42.6	38.8	Gohir.A01G136200.1	ribosomal protein 5B	Gossypium hirsutum	29
897	19.59	28.03	73.2	73.2	65.1	Gohir.A04G114500.1	general regulatory factor 2	Gossypium hirsutum	39
898	19.57	19.62	24.8	22.2	20.7	Gohir.A02G107400.2	NADPH-dependent thioredoxin reductase C	Gossypium hirsutum	13
899	19.54	19.59	33.9	30.2	27.2	Gohir.D11G036800.1	Nuclear transport factor 2 (NTF2) family protein with RNA binding (RRM-RBD-RNP motifs) domain	Gossypium hirsutum	13
900	19.52	29.59	34.6	32.2	27.7	Gohir.A05G043300.1	KH domain-containing protein	Gossypium hirsutum	24
901	19.51	19.67	10.3	7.4	4.9	Gohir.D12G098300.2	transcription regulators	Gossypium hirsutum	10
902	19.51	19.54	27.8	25.7	25.7	Gohir.D05G249100.1	cleavage stimulating factor 64	Gossypium hirsutum	11
903	19.49	19.58	18.2	15	13.6	Gohir.A04G045600.1	SART-1 family	Gossypium hirsutum	10
904	19.48	19.51	34.4	33.8	33.8	Gohir.A03G149500.2	catalytics;hydrolases	Gossypium hirsutum	12
905	19.46	28.29	28.7	24.7	21.5	Gohir.D05G269400.1	Glycosyl hydrolase family protein	Gossypium hirsutum	19
906	19.45	21.61	29.7	27.7	26.8	Gohir.A06G148800.1	SKU5 similar 4	Gossypium hirsutum	16
907	19.44	19.53	30.9	25.9	24.2	Gohir.D01G000800.1	protein-protein interaction regulator family protein	Gossypium hirsutum	16
908	19.41	19.54	26.2	24.9	24.9	Gohir.A06G005700.1	Regulator of chromosome condensation (RCC1) family protein	Gossypium hirsutum	16
909	19.41	19.52	33.1	29.2	24.9	Gohir.D05G294300.1	SERINE CARBOXYPEPTIDASE-LIKE 49	Gossypium hirsutum	13
910	19.39	28.8	34	34	30.6	Gohir.D08G233200.1	RNA-binding KH domain-containing protein	Gossypium hirsutum	17
911	19.39	19.45	47.8	47.4	47.4	Gohir.D09G045200.6	Double Clp-N motif protein	Gossypium hirsutum	16
912	19.38	19.7	36.9	36.9	32	Gohir.D02G006400.1	Zinc-binding dehydrogenase family protein	Gossypium hirsutum	16
913	19.38	19.47	64.3	64.3	64.3	Gohir.D02G089400.1	cytochrome B5 isoform D	Gossypium hirsutum	14
914	19.35	19.48	40.1	35	25	Gohir.D11G274200.3	amidase 1	Gossypium hirsutum	17
915	19.35	19.41	19.8	15.2	11.9	Gohir.D06G104300.2	RNA recognition motif (RRM)-containing protein	Gossypium hirsutum	9
916	19.35	19.38	35	29.5	26.6	Gohir.D13G211100.1	Aldolase-type TIM barrel family protein	Gossypium hirsutum	13
917	19.31	19.35	38.6	38.6	34.3	Gohir.D11G030500.3	NADPH-dependent thioredoxin reductase A	Gossypium hirsutum	17
918	19.29	21.54	57.5	57.5	57.5	Gohir.D11G141200.1	photosystem I subunit E-2	Gossypium hirsutum	31
919	19.29	19.34	25.1	22.5	22.5	Gohir.A06G113200.2	Molecular chaperone Hsp40/DnaJ family protein	Gossypium hirsutum	11
920	19.27	19.3	33.3	32.6	32.6	Gohir.A05G357100.1	NAD(P)-binding Rossmann-fold superfamily protein	Gossypium hirsutum	11
921	19.24	19.28	21.3	16.5	13.9	Gohir.A11G019100.2	Protein kinase superfamily protein	Gossypium hirsutum	10
922	19.23	38.4	30.7	28.7	26.8	Gohir.D12G080400.1	Zincin-like metalloproteases family protein	Gossypium hirsutum	24
923	19.23	19.27	45.8	39.3	36.4	Gohir.A01G119300.1	Tic22-like family protein	Gossypium hirsutum	12
924	19.21	19.37	20.3	18	14.2	Gohir.A12G275800.1	exocyst complex component sec10	Gossypium hirsutum	11
925	19.2	19.24	35.3	35.3	31.8	Gohir.D13G065300.1	lipoic acid synthase 1	Gossypium hirsutum	10
926	19.18	19.33	28	23.8	22.3	Gohir.D10G027200.1	Eukaryotic translation initiation factor 3 subunit 7 (eIF-3)	Gossypium hirsutum	13
927	19.18	19.27	21.3	19.4	16.3	Gohir.D02G158100.1	chloroplast sensor kinase	Gossypium hirsutum	10
928	19.18	19.23	47.6	47.6	47.6	Gohir.D13G129600.1	Ribosomal protein S19e family protein	Gossypium hirsutum	17
929	19.17	19.27	25.4	21.2	19.3	Gohir.A12G008600.1	DEGP protease 2	Gossypium hirsutum	11
930	19.13	19.19	47.6	34.3	34.3	Gohir.A13G136000.1	homolog of bacterial cytokinesis Z-ring protein FTSZ 1-1	Gossypium hirsutum	19
931	19.11	19.26	33.8	30.2	22.9	Gohir.A09G162800.2	fructokinase-like 1	Gossypium hirsutum	11
932	19.1	21.42	26.5	24.8	23.5	Gohir.D13G049900.2	Chaperone DnaJ-domain superfamily protein	Gossypium hirsutum	12
933	19.08	27.43	64.9	64.9	61.8	Gohir.A06G035400.1	general regulatory factor 11	Gossypium hirsutum	30
934	19.08	19.14	41.8	39.5	35.5	Gohir.D05G020700.1	Transducin/WD40 repeat-like superfamily protein	Gossypium hirsutum	10
935	19.05	19.11	33	33	26.5	Gohir.A09G177900.1	Eukaryotic aspartyl protease family protein	Gossypium hirsutum	16
936	19.05	19.09	37.6	35.5	31.7	Gohir.D01G023000.1	NAD(P)-linked oxidoreductase superfamily protein	Gossypium hirsutum	21
937	19.04	19.14	42.2	42.2	42.2	Gohir.A12G133700.1	nuclear-encoded CLP protease P7	Gossypium hirsutum	13
938	19.02	25.58	51.5	43	43	Gohir.A03G067000.1	malate dehydrogenase	Gossypium hirsutum	27
939	18.99	20.84	27.5	19.1	18	Gohir.D11G285000.1	glucose-6-phosphate dehydrogenase 4	Gossypium hirsutum	10
940	18.99	19.09	29.2	22.9	22.9	Gohir.D05G292500.2	Galactose oxidase/kelch repeat superfamily protein	Gossypium hirsutum	12
941	18.98	19.05	36.7	35.3	35.3	Gohir.D13G041700.1	Cyclase family protein	Gossypium hirsutum	13
942	18.98	19.01	33.6	29.7	29.7	Gohir.A12G021900.1	GroES-like zinc-binding alcohol dehydrogenase family protein	Gossypium hirsutum	14
943	18.96	18.99	88.9	77.8	77.8	Gohir.A11G304300.1	acyl-CoA-binding protein 6	Gossypium hirsutum	16
944	18.94	20.28	46.6	41.7	39.7	Gohir.A11G253100.1	NAD(P)-linked oxidoreductase superfamily protein	Gossypium hirsutum	13
945	18.93	31.5	35.1	31.2	29.3	Gohir.D05G145300.1	P-loop containing nucleoside triphosphate hydrolases superfamily protein	Gossypium hirsutum	37
946	18.93	18.96	47.3	47.3	44.5	Gohir.A03G022600.1	0	Gossypium hirsutum	17
947	18.92	19	76.5	69.8	64.8	Gohir.A08G241900.1	thioredoxin-dependent peroxidase 1	Gossypium hirsutum	21
948	18.92	18.99	18.7	12.4	11.5	Gohir.D04G001800.1	subunit of exocyst complex 8	Gossypium hirsutum	9
949	18.91	18.99	52.8	52.5	52.5	Gohir.D11G290600.2	transducin family protein / WD-40 repeat family protein	Gossypium hirsutum	18
950	18.91	18.97	32.8	28	28	Gohir.D13G027000.1	aspartate aminotransferase	Gossypium hirsutum	13
951	18.88	19.01	15.4	15.4	13.1	Gohir.A01G224700.3	Neutral/alkaline non-lysosomal ceramidase	Gossypium hirsutum	12
952	18.85	18.96	30.7	30.7	28	Gohir.D05G185700.1	chloroplastic drought-induced stress protein of 32 kD	Gossypium hirsutum	16
953	18.84	19.1	20.8	13.1	11.1	Gohir.A12G172900.1	phosphoenolpyruvate carboxylase 4	Gossypium hirsutum	10
954	18.83	47.94	38.7	36.1	35.1	Gohir.D09G082900.1	Heat shock protein 70 (Hsp 70) family protein	Gossypium hirsutum	41
955	18.83	18.88	29.2	24.2	18.8	Gohir.A09G225400.2	actin-related protein 9	Gossypium hirsutum	10
956	18.82	19.08	40.7	32.9	32.5	Gohir.D11G272900.1	thylakoid lumen 18.3 kDa protein	Gossypium hirsutum	16
957	18.82	18.89	25.2	24.7	21	Gohir.A13G139400.1	tryptophan synthase beta-subunit 2	Gossypium hirsutum	13
958	18.82	18.85	65.2	58.6	55.3	Gohir.D03G148000.1	RNA binding Plectin/S10 domain-containing protein	Gossypium hirsutum	16
959	18.82	18.84	38.1	34.8	34.8	Gohir.D08G047800.1	Protein kinase superfamily protein	Gossypium hirsutum	14
960	18.81	18.87	34.4	30.9	30.9	Gohir.D13G097800.1	Tetratricopeptide repeat (TPR)-like superfamily protein	Gossypium hirsutum	12
961	18.79	18.92	39.3	34.5	23	Gohir.A09G141200.1	sorting nexin 1	Gossypium hirsutum	11
962	18.78	18.84	46.4	45.8	45.8	Gohir.A05G131800.1	ribosomal protein S17	Gossypium hirsutum	14
963	18.78	18.81	39.5	31.8	30.9	Gohir.D04G097600.1	alpha/beta-Hydrolases superfamily protein	Gossypium hirsutum	12
964	18.77	24.67	25.8	24.4	20.3	Gohir.D02G216900.2	Glucose-1-phosphate adenylyltransferase family protein	Gossypium hirsutum	13
965	18.77	18.8	36	36	33.2	Gohir.D11G015800.1	chloroplast outer envelope protein 37	Gossypium hirsutum	15
966	18.75	18.78	36.1	36.1	34.1	Gohir.A03G000600.1	ARF-GAP domain 8	Gossypium hirsutum	17
967	18.73	20.03	44.6	40.1	37.3	Gohir.A04G033700.4	Protein phosphatase 2C family protein	Gossypium hirsutum	17
968	18.73	18.83	63.6	58.9	58.9	Gohir.D09G088400.1	copper/zinc superoxide dismutase 2	Gossypium hirsutum	36
969	18.72	18.87	33.6	27.4	25.2	Gohir.D09G061800.3	eukaryotic translation initiation factor 2 gamma subunit	Gossypium hirsutum	13
970	18.72	18.84	25.7	22.6	20.8	Gohir.A04G136400.1	anthranilate phosphoribosyltransferase, putative	Gossypium hirsutum	10
971	18.72	18.75	43.9	41.6	41.6	Gohir.D08G164200.1	Protein of unknown function, DUF642	Gossypium hirsutum	17
972	18.71	18.74	71.1	66.4	66.4	Gohir.D13G225600.1	calmodulin 5	Gossypium hirsutum	34
973	18.7	18.77	36	36	31.6	Gohir.A01G171400.1	geranylgeranyl reductase	Gossypium hirsutum	14
974	18.69	18.88	19.2	12.8	12.7	Gohir.D05G198500.1	0	Gossypium hirsutum	10
975	18.68	18.78	22.5	19.3	15.5	Gohir.D08G239400.1	UDP-sugar pyrophosphorylase	Gossypium hirsutum	10
976	18.67	18.77	16.7	13.5	12.4	Gohir.D04G059800.1	0	Gossypium hirsutum	11
977	18.67	18.73	33.7	26.8	20.7	Gohir.A11G211200.1	branched-chain aminotransferase 3	Gossypium hirsutum	14
978	18.66	44.14	66.9	66.9	66.4	Gohir.D09G194700.1	glutamine synthetase 2	Gossypium hirsutum	70
979	18.64	18.66	36.9	34.9	30.1	Gohir.D06G070400.4	S-adenosyl-L-methionine-dependent methyltransferases superfamily protein	Gossypium hirsutum	19
980	18.62	18.75	21	17.5	13.3	Gohir.A10G000600.1	nudix hydrolase homolog 3	Gossypium hirsutum	9
981	18.62	18.64	40.8	40.8	39	Gohir.A05G023900.1	plastidic type i signal peptidase 1	Gossypium hirsutum	17
982	18.61	18.71	33.2	24.3	17.7	Gohir.D11G038900.1	radical SAM domain-containing protein / GCN5-related N-acetyltransferase (GNAT) family protein	Gossypium hirsutum	9
983	18.61	18.7	21.6	17.2	15.9	Gohir.D02G171500.1	Endosomal targeting BRO1-like domain-containing protein	Gossypium hirsutum	13
984	18.61	18.66	54.5	52.3	49.1	Gohir.D10G041800.1	SGS domain-containing protein	Gossypium hirsutum	12
985	18.59	18.7	24.4	19.4	15.2	Gohir.D11G311500.1	Metallopeptidase M24 family protein	Gossypium hirsutum	10
986	18.58	18.6	18.5	18.5	17.1	Gohir.D04G180600.1	RNA-binding (RRM/RBD/RNP motifs) family protein	Gossypium hirsutum	9
987	18.57	18.72	39.9	39.9	35.2	Gohir.D07G123300.1	4-(cytidine 5\'-phospho)-2-C-methyl-D-erithritol kinase	Gossypium hirsutum	11
988	18.55	18.65	25	23.2	19.3	Gohir.D05G135900.6	Protein phosphatase 2A, regulatory subunit PR55	Gossypium hirsutum	9
989	18.55	18.59	28.3	28.3	28.3	Gohir.D09G150800.1	Oxysterol-binding family protein	Gossypium hirsutum	12
990	18.54	18.56	28.9	26.7	26.5	Gohir.D05G041100.1	Nitrilase/cyanide hydratase and apolipoprotein N-acyltransferase family protein	Gossypium hirsutum	9
991	18.53	18.55	16.7	14.3	13.6	Gohir.A02G084500.1	starch branching enzyme 2.2	Gossypium hirsutum	11
992	18.52	18.59	59.2	59.2	59.2	Gohir.D12G214100.1	ATPase, F1 complex, delta/epsilon subunit	Gossypium hirsutum	11
993	18.5	29.73	28.4	23.6	20.4	Gohir.D12G197100.1	TUDOR-SN protein 1	Gossypium hirsutum	18
994	18.5	18.57	23.5	23.5	21.9	Gohir.D06G215900.1	fumarylacetoacetase, putative	Gossypium hirsutum	15
995	18.5	18.51	19.6	19.5	19.5	Gohir.A01G002100.1	Splicing factor, CC1-like	Gossypium hirsutum	12
996	18.48	18.54	36	32.3	32.3	Gohir.A12G180500.1	Leucine-rich repeat (LRR) family protein	Gossypium hirsutum	12
997	18.47	18.52	30.9	30.9	30.9	Gohir.D08G029500.1	Galactose mutarotase-like superfamily protein	Gossypium hirsutum	12
998	18.46	40.88	40.8	38.6	37.3	Gohir.D13G217100.1	P-loop containing nucleoside triphosphate hydrolases superfamily protein	Gossypium hirsutum	37
999	18.43	18.5	79.1	73.7	73.7	Gohir.D08G160400.1	Nucleoside diphosphate kinase family protein	Gossypium hirsutum	24
1000	18.43	18.45	64.5	63.1	63.1	Gohir.A13G125200.1	Cystathionine beta-synthase (CBS) family protein	Gossypium hirsutum	26
1001	18.41	18.58	18.1	15.2	11.5	Gohir.A05G202800.2	Plant protein of unknown function (DUF827)	Gossypium hirsutum	11
1002	18.41	18.46	21.2	17.6	15.9	Gohir.D06G187600.1	acetyl-CoA synthetase	Gossypium hirsutum	10
1003	18.4	18.63	67.7	63.1	51.6	Gohir.A04G073600.2	chloroplast RNA-binding protein 29	Gossypium hirsutum	32
1004	18.37	18.53	39.9	36.5	33.9	Gohir.A12G111400.1	thylakoid rhodanese-like	Gossypium hirsutum	13
1005	18.36	18.43	57.5	55.5	50	Gohir.D10G218900.2	prefoldin 2	Gossypium hirsutum	16
1006	18.36	18.41	34.7	29.1	29.1	Gohir.D01G217600.1	light harvesting complex photosystem II	Gossypium hirsutum	25
1007	18.36	18.38	30.4	30.4	30.4	Gohir.D13G143300.1	RNA-binding (RRM/RBD/RNP motifs) family protein	Gossypium hirsutum	14
1008	18.34	18.47	36.9	34.1	32.3	Gohir.D05G050600.1	BURP domain-containing protein	Gossypium hirsutum	16
1009	18.33	18.47	27.7	25.8	21.9	Gohir.D12G116100.1	Eukaryotic aspartyl protease family protein	Gossypium hirsutum	13
1010	18.33	18.38	21.5	16.8	15.7	Gohir.D02G121000.1	receptor-like kinase 1	Gossypium hirsutum	10
1011	18.33	18.35	63.4	58.3	51	Gohir.D11G017400.1	Ribosomal protein L6 family	Gossypium hirsutum	19
1012	18.32	18.48	22.8	14	11.2	Gohir.D10G069800.1	golgin candidate 5	Gossypium hirsutum	10
1013	18.31	18.41	42.9	35.6	30.7	Gohir.D04G038000.1	vacuolar ATP synthase subunit D (VATD) / V-ATPase D subunit / vacuolar proton pump D subunit (VATPD)	Gossypium hirsutum	13
1014	18.31	18.41	29.7	27.7	27.7	Gohir.A05G012300.1	S-adenosyl-L-methionine-dependent methyltransferases superfamily protein	Gossypium hirsutum	13
1015	18.31	18.35	37.4	32.1	32.1	Gohir.D08G110000.1	fibrillarin 2	Gossypium hirsutum	18
1016	18.29	43.44	47.4	46.8	38.7	Gohir.A05G105800.3	chaperonin-60alpha	Gossypium hirsutum	43
1017	18.29	18.44	28.7	22	22	Gohir.D05G218800.1	Glutamyl-tRNA reductase family protein	Gossypium hirsutum	12
1018	18.29	18.3	34.1	32.4	29.7	Gohir.A09G106300.1	isovaleryl-CoA-dehydrogenase	Gossypium hirsutum	15
1019	18.28	18.41	21.5	21.5	20.4	Gohir.A10G199600.3	Dihydrolipoamide acetyltransferase, long form protein	Gossypium hirsutum	11
1020	18.28	18.29	55	48.9	42	Gohir.D05G151300.1	prefoldin 6	Gossypium hirsutum	12
1021	18.26	18.31	55.5	55.5	54.4	Gohir.A12G151200.1	high mobility group A	Gossypium hirsutum	22
1022	18.26	18.27	28.7	26.1	21.8	Gohir.A05G205200.1	Granulin repeat cysteine protease family protein	Gossypium hirsutum	15
1023	18.26	18.27	22.8	20.2	16.7	Gohir.D01G007500.1	Leucine-rich repeat (LRR) family protein	Gossypium hirsutum	12
1024	18.25	18.32	31.5	31.5	31.5	Gohir.D01G215800.1	RP non-ATPase subunit 8A	Gossypium hirsutum	13
1025	18.25	18.26	36.8	35	32.8	Gohir.A07G123600.1	NAD(P)-binding Rossmann-fold superfamily protein	Gossypium hirsutum	11
1026	18.24	18.25	41.5	41.5	37.8	Gohir.A13G159300.1	Ribosomal protein L3 family protein	Gossypium hirsutum	15
1027	18.23	18.32	28.9	24	23	Gohir.D09G186600.2	glutamate-cysteine ligase	Gossypium hirsutum	13
1028	18.23	18.28	32.6	32.6	30.4	Gohir.D05G131000.1	D-isomer specific 2-hydroxyacid dehydrogenase family protein	Gossypium hirsutum	12
1029	18.23	18.25	31.6	30	25.1	Gohir.D10G047600.1	Haloacid dehalogenase-like hydrolase (HAD) superfamily protein	Gossypium hirsutum	13
1030	18.21	18.31	47.8	46	46	Gohir.A02G130400.1	sulfotransferase 16	Gossypium hirsutum	15
1031	18.18	18.28	38.5	30.7	25.4	Gohir.D05G032600.1	myristoyl-CoA:protein N-myristoyltransferase	Gossypium hirsutum	9
1032	18.15	27.43	17.6	15.5	14.8	Gohir.D06G053200.2	WUS-interacting protein 2	Gossypium hirsutum	15
1033	18.15	18.15	32	26.7	26.7	Gohir.A05G126900.3	Pyridoxal phosphate (PLP)-dependent transferases superfamily protein	Gossypium hirsutum	12
1034	18.14	18.46	23.8	22.3	21.3	Gohir.A02G049900.1	pleiotropic regulatory locus 1	Gossypium hirsutum	11
1035	18.13	18.21	44.2	33.1	30	Gohir.A05G271600.1	Oxidoreductase family protein	Gossypium hirsutum	13
1036	18.13	18.21	19.8	17.8	17.8	Gohir.D10G180400.2	RNA binding;abscisic acid binding	Gossypium hirsutum	11
1037	18.11	18.21	41.9	38.8	36.4	Gohir.A04G055200.1	chloroplast RNA-binding protein 33	Gossypium hirsutum	16
1038	18.09	18.2	47.5	42.8	42.8	Gohir.D05G005600.1	Haloacid dehalogenase-like hydrolase (HAD) superfamily protein	Gossypium hirsutum	16
1039	18.09	18.09	54.2	50.4	42.9	Gohir.A02G108600.1	pathogenesis-related family protein	Gossypium hirsutum	12
1040	18.08	18.35	26.1	24.4	22.4	Gohir.D02G230700.1	NAD(P)-binding Rossmann-fold superfamily protein	Gossypium hirsutum	10
1041	18.08	18.08	36.6	30.6	27.7	Gohir.D03G142800.1	catalytics;transferases;[acyl-carrier-protein] S-malonyltransferases;binding	Gossypium hirsutum	14
1042	18.07	18.17	25.5	21	19.6	Gohir.A07G001500.1	0	Gossypium hirsutum	9
1043	18.05	34.23	47.1	46.6	46.6	Gohir.A13G184000.1	Cytosol aminopeptidase family protein	Gossypium hirsutum	31
1044	18.05	18.23	47.2	35.1	26.6	Gohir.D04G128000.2	plant uncoupling mitochondrial protein 1	Gossypium hirsutum	12
1045	18.05	18.05	23.5	20.6	20.6	Gohir.A01G052800.1	Cofactor-independent phosphoglycerate mutase	Gossypium hirsutum	10
1046	18.04	18.1	40.7	36.1	36.1	Gohir.D11G261400.1	AT hook motif DNA-binding family protein	Gossypium hirsutum	11
1047	18.03	20.03	19.5	17.6	12.7	Gohir.A11G320100.1	alpha-xylosidase 1	Gossypium hirsutum	15
1048	18.03	18.13	36.7	33.1	33.1	Gohir.D07G056800.1	adenylate kinase 1	Gossypium hirsutum	20
1049	18.03	18.04	48.6	37.2	37.2	Gohir.D05G254800.1	Rieske (2Fe-2S) domain-containing protein	Gossypium hirsutum	11
1050	18.02	18.42	22.5	22.5	22.5	Gohir.A07G017700.1	Plant invertase/pectin methylesterase inhibitor superfamily	Gossypium hirsutum	11
1051	18.02	18.23	12.4	9.4	8.7	Gohir.D07G179800.1	little nuclei1	Gossypium hirsutum	10
1052	18.02	18.11	23.6	19.7	16	Gohir.D09G026200.5	Protein kinase superfamily protein	Gossypium hirsutum	9
1053	18.01	151.89	82.7	80.8	79	Gohir.D10G234000.1	rubisco activase	Gossypium hirsutum	446
1054	18	22	32.3	31.2	29.8	Gohir.A06G192300.3	hydroxycinnamoyl-CoA shikimate/quinate hydroxycinnamoyl transferase	Gossypium hirsutum	13
1055	18	22	40.2	40.2	40.2	Gohir.A11G183200.1	gamma carbonic anhydrase 1	Gossypium hirsutum	17
1056	18	18	68.8	66.5	66.5	Gohir.A11G013800.1	Ubiquitin-associated/translation elongation factor EF1B protein	Gossypium hirsutum	12
1057	18	18	46.5	46.5	46.5	Gohir.A05G181000.1	cold-regulated 47	Gossypium hirsutum	10
1058	17.97	18.22	27.6	24.3	20.7	Gohir.D03G073500.1	P-loop containing nucleoside triphosphate hydrolases superfamily protein	Gossypium hirsutum	14
1059	17.96	20.11	48.9	47.1	40.1	Gohir.A07G198400.1	Oxidoreductase, zinc-binding dehydrogenase family protein	Gossypium hirsutum	15
1060	17.95	20.28	40.1	39.8	39.8	Gohir.D06G115300.1	Peroxidase superfamily protein	Gossypium hirsutum	13
1061	17.95	18.04	21.4	20.3	20.3	Gohir.A02G130900.1	phosphofructokinase 5	Gossypium hirsutum	13
1062	17.94	18.09	33.1	29.9	24.6	Gohir.A05G194700.2	O-Glycosyl hydrolases family 17 protein	Gossypium hirsutum	14
1063	17.93	18.01	34	31.6	28.8	Gohir.A08G146600.1	CLP protease P4	Gossypium hirsutum	18
1064	17.92	32.25	52.4	50.1	48.4	Gohir.D05G359200.1	protochlorophyllide oxidoreductase A	Gossypium hirsutum	37
1065	17.91	25.47	41.8	41.8	36.5	Gohir.D07G004100.1	ATP-dependent caseinolytic (Clp) protease/crotonase family protein	Gossypium hirsutum	17
1066	17.91	18.07	58.2	58.2	58.2	Gohir.D03G170100.1	glycine decarboxylase complex H	Gossypium hirsutum	45
1067	17.91	18.02	43.1	38	36	Gohir.A04G048600.1	Emsy N Terminus (ENT)/ plant Tudor-like domains-containing protein	Gossypium hirsutum	11
1068	17.9	26	18.1	15.3	13.3	Gohir.D13G080400.1	Glycosyl transferase, family 35	Gossypium hirsutum	14
1069	17.9	17.93	30.3	26.7	26.7	Gohir.A07G163900.1	Aldolase-type TIM barrel family protein	Gossypium hirsutum	10
1070	17.89	39.12	36.1	33.3	31.1	Gohir.D11G214600.1	mitochondrial HSO70 2	Gossypium hirsutum	33
1071	17.89	18	22.8	21.5	18.3	Gohir.D04G011400.1	Protein kinase superfamily protein	Gossypium hirsutum	9
1072	17.89	17.92	23.6	23.6	23.6	Gohir.D06G178900.1	zinc ion binding	Gossypium hirsutum	11
1073	17.88	18.02	39.9	39.9	37.2	Gohir.D07G125300.1	rhodanese-like domain-containing protein / PPIC-type PPIASE domain-containing protein	Gossypium hirsutum	13
1074	17.88	18	27.5	24	21.5	Gohir.A05G032400.1	Pyridoxal-5\'-phosphate-dependent enzyme family protein	Gossypium hirsutum	12
1075	17.85	17.92	23.9	18.8	14.5	Gohir.A01G112700.4	IQ-domain 32	Gossypium hirsutum	10
1076	17.84	17.95	52.9	52.9	45.8	Gohir.D06G184500.1	ribonuclease 1	Gossypium hirsutum	24
1077	17.83	17.88	52	52	52	Gohir.D02G041000.1	RmlC-like cupins superfamily protein	Gossypium hirsutum	14
1078	17.82	17.92	39.3	34	34	Gohir.A06G055800.2	Plant haem oxygenase (decyclizing) family protein	Gossypium hirsutum	10
1079	17.81	17.92	16.1	14.6	14.6	Gohir.A01G108300.1	Prolyl oligopeptidase family protein	Gossypium hirsutum	11
1080	17.8	17.86	49	49	45.6	Gohir.D05G319000.1	FAD/NAD(P)-binding oxidoreductase	Gossypium hirsutum	17
1081	17.77	18.99	18.8	17.9	17.1	Gohir.D09G250000.2	splicing factor-related	Gossypium hirsutum	18
1082	17.77	17.95	45.9	38.1	27	Gohir.D04G073600.2	vacuolar ATP synthase subunit C (VATC) / V-ATPase C subunit / vacuolar proton pump C subunit (DET3)	Gossypium hirsutum	12
1083	17.75	17.97	32.8	31.1	31.1	Gohir.A05G138900.2	oligouridylate binding protein 1B	Gossypium hirsutum	12
1084	17.74	17.86	36.3	33.4	31.3	Gohir.D03G020600.2	phospholipase A 2A	Gossypium hirsutum	10
1085	17.74	17.79	21.7	19.1	17.9	Gohir.D06G128400.1	NAD(P)H dehydrogenase B2	Gossypium hirsutum	9
1086	17.73	17.92	36.8	30.8	24.2	Gohir.D01G160800.1	PAM domain (PCI/PINT associated module) protein	Gossypium hirsutum	11
1087	17.73	17.84	23.8	22.1	21	Gohir.D03G117800.5	thiaminC	Gossypium hirsutum	11
1088	17.71	17.77	31.1	31.1	31.1	Gohir.A09G244700.1	Haloacid dehalogenase-like hydrolase (HAD) superfamily protein	Gossypium hirsutum	16
1089	17.7	17.9	28.4	25.7	20.9	Gohir.D02G010200.2	Eukaryotic translation initiation factor eIF2A family protein	Gossypium hirsutum	11
1090	17.7	17.77	35.1	32.2	27.6	Gohir.D08G038000.1	Leucine-rich repeat (LRR) family protein	Gossypium hirsutum	13
1091	17.68	17.73	27.6	26.3	24.1	Gohir.A10G062700.1	peptidase M20/M25/M40 family protein	Gossypium hirsutum	10
1092	17.67	17.74	53.4	53.4	52.8	Gohir.A05G177400.1	0	Gossypium hirsutum	14
1093	17.67	17.72	36	35.6	35.6	Gohir.D10G250400.2	ferritin 2	Gossypium hirsutum	21
1094	17.64	17.72	44.4	37.8	37.8	Gohir.D04G150600.1	Aconitase/3-isopropylmalate dehydratase protein	Gossypium hirsutum	11
1095	17.64	17.71	43.5	33.9	33.9	Gohir.A10G104800.1	2-oxoglutarate (2OG) and Fe(II)-dependent oxygenase superfamily protein	Gossypium hirsutum	11
1096	17.62	43.32	72.9	71.9	67.6	Gohir.D04G062900.1	actin-11	Gossypium hirsutum	67
1097	17.61	18.32	46.7	46.7	44.2	Gohir.A07G179800.1	Thioredoxin superfamily protein	Gossypium hirsutum	12
1098	17.59	19.71	40.3	35.4	32.8	Gohir.D01G103200.1	NmrA-like negative transcriptional regulator family protein	Gossypium hirsutum	13
1099	17.57	17.69	43.6	40.8	33	Gohir.D11G173300.1	S-adenosyl-L-methionine-dependent methyltransferases superfamily protein	Gossypium hirsutum	12
1100	17.56	17.59	51.2	45.8	45.8	Gohir.D11G013100.1	NADH-ubiquinone oxidoreductase-related	Gossypium hirsutum	14
1101	17.55	25.92	31.7	25.4	22	Gohir.D13G111400.1	acyl-CoA binding protein 4	Gossypium hirsutum	18
1102	17.55	17.58	17	15.3	15.3	Gohir.D13G076700.1	0	Gossypium hirsutum	12
1103	17.54	19.77	32.1	31.8	29.4	Gohir.D02G008600.1	ribosomal protein L5 B	Gossypium hirsutum	14
1104	17.53	37.12	64.4	64.4	64.4	Gohir.A12G059400.1	flavanone 3-hydroxylase	Gossypium hirsutum	39
1105	17.53	17.68	55	55	47.7	Gohir.A12G264400.1	ribosomal protein S13A	Gossypium hirsutum	11
1106	17.51	17.55	26.8	20.4	20.4	Gohir.D04G159100.1	dolichyl-diphosphooligosaccharide-protein glycosyltransferase 48kDa subunit family protein	Gossypium hirsutum	9
1107	17.5	17.55	57.7	50	42.7	Gohir.D10G090200.1	Ribosomal protein L2 family	Gossypium hirsutum	19
1108	17.47	19.54	23	20.9	20.9	Gohir.D03G107700.1	Glycosyl hydrolases family 32 protein	Gossypium hirsutum	14
1109	17.46	17.53	32.3	32.3	30	Gohir.D01G181400.1	Peptidase M20/M25/M40 family protein	Gossypium hirsutum	16
1110	17.46	17.52	34.3	28.4	25	Gohir.D12G068400.2	Tropomyosin-related	Gossypium hirsutum	10
1111	17.46	17.51	17.3	12.8	12.8	Gohir.A10G043600.2	IAP-like protein 1	Gossypium hirsutum	9
1112	17.45	17.55	32.7	32.7	32.7	Gohir.D09G161700.1	CAX-interacting protein 2	Gossypium hirsutum	12
1113	17.45	17.53	33.3	31.9	24.5	Gohir.D06G051800.4	purple acid phosphatase 26	Gossypium hirsutum	13
1114	17.45	17.49	26.6	22.5	20.7	Gohir.D11G227100.1	Splicing factor, CC1-like	Gossypium hirsutum	10
1115	17.43	17.47	28.7	25.3	23	Gohir.A03G091600.1	Dihydroxyacetone kinase	Gossypium hirsutum	10
1116	17.41	17.53	14.7	10.8	10	Gohir.A12G131700.1	AAA-type ATPase family protein	Gossypium hirsutum	10
1117	17.41	17.48	44.8	42.6	38	Gohir.A05G285900.1	non-intrinsic ABC protein 7	Gossypium hirsutum	14
1118	17.41	17.44	28.6	28.6	28.6	Gohir.D07G042000.1	Translation initiation factor 3 protein	Gossypium hirsutum	18
1119	17.4	24.81	16.7	15.9	12.8	Gohir.A08G141300.1	transducin family protein / WD-40 repeat family protein	Gossypium hirsutum	15
1120	17.4	17.46	38.1	34.5	30.9	Gohir.D13G155400.1	Chalcone-flavanone isomerase family protein	Gossypium hirsutum	11
1121	17.39	18.99	21.9	19.7	17.8	Gohir.D03G151200.1	GMP synthase (glutamine-hydrolyzing), putative / glutamine amidotransferase, putative	Gossypium hirsutum	13
1122	17.38	17.44	20.6	18.2	14.8	Gohir.D04G165100.1	Amidase family protein	Gossypium hirsutum	8
1123	17.38	17.43	23.5	23.2	23.2	Gohir.A11G071200.1	chorismate mutase 1	Gossypium hirsutum	12
1124	17.35	17.42	40.5	39.9	39.9	Gohir.D02G081600.1	Ribosomal protein S13/S18 family	Gossypium hirsutum	15
1125	17.34	18.03	31.8	26.5	23.6	Gohir.A04G110800.3	ARID/BRIGHT DNA-binding domain-containing protein	Gossypium hirsutum	9
1126	17.34	17.5	22.1	18.7	14.7	Gohir.A07G108500.1	cyclophilin71	Gossypium hirsutum	10
1127	17.33	17.52	21.1	15.7	11.6	Gohir.D05G388900.1	ATP binding;valine-tRNA ligases;aminoacyl-tRNA ligases;nucleotide binding;ATP binding;aminoacyl-tRNA ligases	Gossypium hirsutum	9
1128	17.32	17.47	15	12	9.1	Gohir.D07G224200.1	golgi alpha-mannosidase II	Gossypium hirsutum	9
1129	17.3	39.76	46.2	46.2	39.6	Gohir.D02G010600.1	Phosphoglycerate mutase, 2,3-bisphosphoglycerate-independent	Gossypium hirsutum	47
1130	17.3	17.41	13.1	9.8	8.8	Gohir.A05G351700.1	Cleavage and polyadenylation specificity factor (CPSF) A subunit protein	Gossypium hirsutum	9
1131	17.29	17.33	59.7	51.5	47	Gohir.D08G128100.1	ribosomal protein S8	Gossypium hirsutum	14
1132	17.27	17.31	68.9	59	59	Gohir.D08G128000.1	ribosomal protein L14	Gossypium hirsutum	28
1133	17.26	17.36	23	23	20.4	Gohir.A05G393800.2	dual specificity protein phosphatase (DsPTP1) family protein	Gossypium hirsutum	9
1134	17.24	17.27	26.8	25.3	25.3	Gohir.D02G018000.2	Nucleic acid-binding proteins superfamily	Gossypium hirsutum	12
1135	17.24	17.27	38.6	34.2	34.2	Gohir.D01G059600.1	Translation protein SH3-like family protein	Gossypium hirsutum	12
1136	17.23	29.49	61.8	61.8	57.3	Gohir.D07G180100.1	general regulatory factor 3	Gossypium hirsutum	27
1137	17.23	20.85	42.8	37.9	37.9	Gohir.A08G218000.1	GDSL-like Lipase/Acylhydrolase superfamily protein	Gossypium hirsutum	20
1138	17.22	37.46	47.6	45.3	43.8	Gohir.D01G142900.3	Phosphoglucomutase/phosphomannomutase family protein	Gossypium hirsutum	23
1139	17.22	17.29	25.8	25.8	25.8	Gohir.A05G160800.2	Ribosomal protein S5 family protein	Gossypium hirsutum	18
1140	17.22	17.25	22.6	21.4	21.1	Gohir.D05G186500.2	DC1 domain-containing protein	Gossypium hirsutum	10
1141	17.21	17.29	21.1	15.9	15.9	Gohir.A08G221800.1	P-loop containing nucleoside triphosphate hydrolases superfamily protein	Gossypium hirsutum	10
1142	17.2	24.37	45.5	39.2	37.9	Gohir.D05G252900.1	2-oxoacid dehydrogenases acyltransferase family protein	Gossypium hirsutum	30
1143	17.2	17.32	36.5	32.4	26.8	Gohir.D01G216900.1	DNAJ heat shock family protein	Gossypium hirsutum	12
1144	17.18	17.28	48.6	35.4	35.4	Gohir.D01G032400.1	ribosomal protein L2	Gossypium hirsutum	17
1145	17.18	17.28	30	28.6	25.3	Gohir.A01G086500.3	Calcium-dependent lipid-binding (CaLB domain) family protein	Gossypium hirsutum	12
1146	17.18	17.24	28.2	28.2	28.2	Gohir.D09G093100.1	arogenate dehydratase 6	Gossypium hirsutum	10
1147	17.17	17.27	28.8	26.9	25	Gohir.D09G078200.1	3-ketoacyl-acyl carrier protein synthase I	Gossypium hirsutum	13
1148	17.17	17.23	43.6	43.6	43.6	Gohir.D02G039400.1	20S proteasome beta subunit D1	Gossypium hirsutum	15
1149	17.17	17.2	47.9	47.9	43.5	Gohir.A02G148400.1	xyloglucan endotransglucosylase/hydrolase 6	Gossypium hirsutum	15
1150	17.16	17.2	20.6	15.6	15.6	Gohir.A01G146400.1	microtubule-associated proteins 70-2	Gossypium hirsutum	10
1151	17.16	17.19	35.2	34.8	32.6	Gohir.D04G137100.1	glutathione S-transferase TAU 18	Gossypium hirsutum	11
1152	17.13	20.03	70.4	70.4	70.4	Gohir.D10G176900.1	0	Gossypium hirsutum	22
1153	17.13	17.21	51.5	47	45.5	Gohir.D09G230000.1	Ribosomal protein L14	Gossypium hirsutum	14
1154	17.12	17.2	38.6	28.2	28.2	Gohir.D01G108100.1	alpha-amylase-like	Gossypium hirsutum	10
1155	17.11	17.19	56.5	56.5	56.5	Gohir.D08G085800.1	Ribosomal L22e protein family	Gossypium hirsutum	15
1156	17.08	17.15	23.6	17	14	Gohir.A13G075800.1	LETM1-like protein	Gossypium hirsutum	8
1157	17.08	17.14	27.2	20.2	20.2	Gohir.D13G023400.1	serine carboxypeptidase-like 27	Gossypium hirsutum	11
1158	17.06	42.04	41.2	40.1	39.6	Gohir.D11G076300.1	Insulinase (Peptidase family M16) protein	Gossypium hirsutum	30
1159	17.06	17.19	40.4	33	28.6	Gohir.D13G175000.2	ankyrin repeat family protein	Gossypium hirsutum	9
1160	17.05	17.37	60.5	56.2	55.7	Gohir.D09G079900.1	germin-like protein 1	Gossypium hirsutum	35
1161	17.05	17.16	20.4	19.4	14.6	Gohir.D10G165100.1	Deoxyxylulose-5-phosphate synthase	Gossypium hirsutum	12
1162	17.05	17.09	32.5	28.4	22.3	Gohir.A08G026900.1	2-oxoglutarate (2OG) and Fe(II)-dependent oxygenase superfamily protein	Gossypium hirsutum	12
1163	17.03	17.14	42.2	41.9	36.9	Gohir.A07G072900.4	0	Gossypium hirsutum	9
1164	17.03	17.07	23.8	23.5	20.2	Gohir.D04G153300.1	FAD/NAD(P)-binding oxidoreductase family protein	Gossypium hirsutum	10
1165	17.02	17.1	53.9	53.9	53.9	Gohir.D10G018200.1	Quinone reductase family protein	Gossypium hirsutum	15
1166	17.01	17.17	18.8	13.5	11.1	Gohir.D11G028200.3	lon protease 2	Gossypium hirsutum	9
1167	17	19.11	51.9	49	49	Gohir.A02G156200.3	Cystathionine beta-synthase (CBS) family protein	Gossypium hirsutum	28
1168	16.96	17.57	18.5	17.4	15.2	Gohir.A06G168100.1	FAD-dependent oxidoreductase family protein	Gossypium hirsutum	9
1169	16.91	16.99	31.9	31.9	28.5	Gohir.D10G126900.3	trigalactosyldiacylglycerol2	Gossypium hirsutum	9
1170	16.89	16.99	63.2	56.7	56.7	Gohir.A05G346600.1	0	Gossypium hirsutum	19
1171	16.88	41.36	41.2	34.8	31.9	Gohir.D08G236300.1	Cobalamin-independent synthase family protein	Gossypium hirsutum	41
1172	16.88	16.96	51.3	51.3	48.1	Gohir.D08G086700.1	ribosomal protein L18	Gossypium hirsutum	10
1173	16.85	51.76	41.4	41.4	39.6	Gohir.D08G124700.1	Heat shock protein 70 (Hsp 70) family protein	Gossypium hirsutum	64
1174	16.85	30.71	37.3	33.8	29.3	Gohir.D07G127600.1	sulfite reductase	Gossypium hirsutum	20
1175	16.85	16.89	34.2	24.5	20.4	Gohir.D11G209700.1	P-loop containing nucleoside triphosphate hydrolases superfamily protein	Gossypium hirsutum	9
1176	16.84	16.94	27.3	20.5	20.5	Gohir.A10G081900.1	AMP-dependent synthetase and ligase family protein	Gossypium hirsutum	15
1177	16.84	16.93	28.5	28.5	24.1	Gohir.D09G231200.1	Peptidase S41 family protein	Gossypium hirsutum	12
1178	16.79	16.94	35.3	33.4	31	Gohir.D10G112300.1	0	Gossypium hirsutum	13
1179	16.78	17.15	30.7	25.7	21	Gohir.D08G241800.2	Target of Myb protein 1	Gossypium hirsutum	12
1180	16.75	16.84	25.9	25.7	25.7	Gohir.D09G015600.1	Trypsin family protein with PDZ domain	Gossypium hirsutum	11
1181	16.71	18.91	24.5	20.6	20.2	Gohir.A11G040800.2	aldehyde dehydrogenase 10A8	Gossypium hirsutum	12
1182	16.7	16.81	41.4	33.3	33.3	Gohir.D04G181000.1	0	Gossypium hirsutum	11
1183	16.7	16.74	22.1	18.1	14.4	Gohir.D13G049400.1	RNA-binding KH domain-containing protein	Gossypium hirsutum	8
1184	16.7	16.72	29.2	27.7	27.7	Gohir.A05G357400.1	Protein of unknown function (DUF1421)	Gossypium hirsutum	9
1185	16.68	16.71	18.5	18.5	16.5	Gohir.A05G184800.1	RING/FYVE/PHD zinc finger superfamily protein	Gossypium hirsutum	8
1186	16.67	21.89	21	13.7	12	Gohir.D03G110200.1	Glycosyl hydrolase family 38 protein	Gossypium hirsutum	14
1187	16.67	16.69	40.1	40.1	40.1	Gohir.D07G059200.1	peptidemethionine sulfoxide reductase 1	Gossypium hirsutum	11
1188	16.65	16.67	26.8	26.8	24.8	Gohir.D12G030600.4	0	Gossypium hirsutum	8
1189	16.6	16.77	70.7	70	69.3	Gohir.D11G139200.1	Ribosomal protein L14p/L23e family protein	Gossypium hirsutum	14
1190	16.57	16.59	53.6	53.6	53.6	Gohir.D13G000600.1	HIS triad family protein 3	Gossypium hirsutum	12
1191	16.55	16.75	42.4	34.6	34.6	Gohir.D09G172500.1	Ribosomal protein S7e family protein	Gossypium hirsutum	16
1192	16.54	21.3	60.7	60.7	60.7	Gohir.D07G208800.1	photosystem I subunit E-2	Gossypium hirsutum	50
1193	16.51	16.57	36.6	36.6	36.6	Gohir.D13G043100.1	Plant basic secretory protein (BSP) family protein	Gossypium hirsutum	13
1194	16.5	16.57	42.3	39.3	39.3	Gohir.D13G111900.1	Mog1/PsbP/DUF1795-like photosystem II reaction center PsbP family protein	Gossypium hirsutum	17
1195	16.5	16.55	39.5	36.7	29.8	Gohir.D12G108800.1	phosphomannomutase	Gossypium hirsutum	10
1196	16.49	16.52	43.5	39.7	39.7	Gohir.D05G323100.1	glycine-rich protein	Gossypium hirsutum	23
1197	16.49	16.51	24.3	24.3	21.7	Gohir.D10G088200.3	protein phosphatase 5.2	Gossypium hirsutum	9
1198	16.47	16.57	31	24	24	Gohir.D11G097200.1	alpha/beta-Hydrolases superfamily protein	Gossypium hirsutum	10
1199	16.47	16.49	15.4	15.4	11.8	Gohir.D12G051100.7	suppressor of abi3-5	Gossypium hirsutum	9
1200	16.45	16.51	39.8	39.8	34.8	Gohir.D05G242600.1	Thioredoxin superfamily protein	Gossypium hirsutum	26
1201	16.45	16.51	25.8	19.3	19.3	Gohir.A11G114200.1	photolyase/blue-light receptor 2	Gossypium hirsutum	9
1202	16.43	37.91	33.2	31.9	29.4	Gohir.D11G343500.1	PHE ammonia lyase 1	Gossypium hirsutum	31
1203	16.43	22.66	22.7	21.4	19.8	Gohir.A10G038100.1	Kinase-related protein of unknown function (DUF1296)	Gossypium hirsutum	16
1204	16.43	17.07	31.6	28.8	23.8	Gohir.A05G255600.1	sterol methyltransferase 2	Gossypium hirsutum	8
1205	16.43	16.56	19.7	15.4	10.4	Gohir.D09G147900.2	Leucine-rich repeat protein kinase family protein	Gossypium hirsutum	10
1206	16.42	16.44	18.1	16.8	16.6	Gohir.A07G206200.1	Pyridoxal phosphate (PLP)-dependent transferases superfamily protein	Gossypium hirsutum	11
1207	16.4	25.25	43	38.6	33.6	Gohir.A06G094000.1	Glyoxalase/Bleomycin resistance protein/Dioxygenase superfamily protein	Gossypium hirsutum	21
1208	16.4	16.42	36	35.7	26.8	Gohir.D08G119300.1	potassium channel beta subunit 1	Gossypium hirsutum	15
1209	16.39	18.65	19.1	17.2	12.7	Gohir.A01G070400.1	S-locus lectin protein kinase family protein	Gossypium hirsutum	10
1210	16.39	18.43	25.7	25.7	25.7	Gohir.A08G163600.1	Co-chaperone GrpE family protein	Gossypium hirsutum	14
1211	16.39	16.44	27.2	25.2	25.2	Gohir.A05G407900.1	UDP-glucosyl transferase 78D2	Gossypium hirsutum	12
1212	16.38	16.46	33.2	29.7	25.3	Gohir.A05G065900.2	myosin heavy chain-related	Gossypium hirsutum	10
1213	16.38	16.45	26.9	26.9	22	Gohir.D01G209500.1	ARF-GAP domain 7	Gossypium hirsutum	11
1214	16.37	31.98	54.7	52.1	43.3	Gohir.D05G238400.1	stromal ascorbate peroxidase	Gossypium hirsutum	36
1215	16.36	20.74	42.3	42.3	39	Gohir.A09G039100.1	GroES-like zinc-binding alcohol dehydrogenase family protein	Gossypium hirsutum	15
1216	16.36	16.4	19	19	16.4	Gohir.D03G059900.2	ENTH/VHS family protein	Gossypium hirsutum	8
1217	16.36	16.38	32.2	29.3	29.3	Gohir.D08G060200.1	ethylene-forming enzyme	Gossypium hirsutum	11
1218	16.36	16.37	39.3	39.3	39.3	Gohir.D11G230800.1	photosystem I reaction center subunit PSI-N, chloroplast, putative / PSI-N, putative (PSAN)	Gossypium hirsutum	20
1219	16.34	16.47	22.8	21.7	18.5	Gohir.D13G238200.1	AMP-dependent synthetase and ligase family protein	Gossypium hirsutum	10
1220	16.34	16.43	17.7	15.3	15.3	Gohir.D02G211400.2	Esterase/lipase/thioesterase family protein	Gossypium hirsutum	11
1221	16.34	16.4	40	38.8	38.8	Gohir.D06G065900.1	6-phosphogluconate dehydrogenase family protein	Gossypium hirsutum	17
1222	16.34	16.4	48.6	48.6	48.6	Gohir.D03G063100.1	subunit NDH-M of NAD(P)H:plastoquinone dehydrogenase complex	Gossypium hirsutum	13
1223	16.34	16.36	21.1	17.6	17.6	Gohir.A06G001800.1	Subtilisin-like serine endopeptidase family protein	Gossypium hirsutum	13
1224	16.32	16.34	39.5	33.4	30.7	Gohir.D03G153500.1	replication factor C 2	Gossypium hirsutum	10
1225	16.31	16.4	21.8	18.8	16.7	Gohir.D11G050400.1	alpha/beta-Hydrolases superfamily protein	Gossypium hirsutum	10
1226	16.31	16.4	39.3	36.1	36.1	Gohir.A01G044100.1	glyoxalase II 3	Gossypium hirsutum	12
1227	16.31	16.32	57.8	52.4	52.4	Gohir.D13G142900.1	endoribonuclease L-PSP family protein	Gossypium hirsutum	17
1228	16.3	16.91	29.4	23.5	18.9	Gohir.D04G079100.3	Rubisco methyltransferase family protein	Gossypium hirsutum	10
1229	16.3	16.42	42.2	39.5	35.2	Gohir.D13G016600.1	SGNH hydrolase-type esterase superfamily protein	Gossypium hirsutum	11
1230	16.29	16.3	47.4	42.3	42.3	Gohir.D08G063100.1	Mog1/PsbP/DUF1795-like photosystem II reaction center PsbP family protein	Gossypium hirsutum	22
1231	16.29	16.3	50.8	50.8	50.3	Gohir.A07G221400.1	ribosomal protein L12-A	Gossypium hirsutum	14
1232	16.28	16.35	27.8	25.7	24.3	Gohir.D06G120000.1	Actin-like ATPase superfamily protein	Gossypium hirsutum	11
1233	16.25	18.93	20.6	16	16	Gohir.A08G044500.1	BRI1 suppressor 1 (BSU1)-like 1	Gossypium hirsutum	10
1234	16.23	25.17	48.1	47.8	47.8	Gohir.D02G109000.1	plastid transcriptionally active 4	Gossypium hirsutum	26
1235	16.23	16.24	42.2	39.5	39.5	Gohir.D13G146400.1	PsbQ-like 1	Gossypium hirsutum	12
1236	16.22	34.94	58.3	58.3	52.8	Gohir.A04G123100.1	triosephosphate isomerase	Gossypium hirsutum	46
1237	16.21	29.58	52.9	50.7	50.4	Gohir.D07G212500.2	0	Gossypium hirsutum	30
1238	16.21	16.27	58.1	58.1	55.2	Gohir.A10G190300.1	cystatin B	Gossypium hirsutum	16
1239	16.2	16.35	41.9	37.1	34.2	Gohir.D12G010800.1	0	Gossypium hirsutum	19
1240	16.18	16.24	30.1	20.4	19	Gohir.A09G241000.1	Mevalonate/galactokinase family protein	Gossypium hirsutum	9
1241	16.18	16.19	30.1	27.3	27.3	Gohir.D09G215100.1	transcript elongation factor IIS	Gossypium hirsutum	9
1242	16.17	18.54	38	36.8	29.5	Gohir.D12G164800.1	high mobility group A5	Gossypium hirsutum	16
1243	16.17	16.2	17.5	11.8	11.8	Gohir.A01G019500.1	26S proteasome regulatory subunit S2 1A	Gossypium hirsutum	9
1244	16.15	34.15	38.5	36.6	33.3	Gohir.D04G056100.2	DEAD box RNA helicase family protein	Gossypium hirsutum	24
1245	16.14	16.2	36.4	31.4	27.5	Gohir.A03G054300.1	Ribosomal protein L7Ae/L30e/S12e/Gadd45 family protein	Gossypium hirsutum	9
1246	16.14	16.15	41.1	34.8	34.8	Gohir.A01G076200.1	electron transfer flavoprotein alpha	Gossypium hirsutum	9
1247	16.13	16.46	28.8	25.5	21.9	Gohir.A05G169500.1	ATP binding cassette protein 1	Gossypium hirsutum	10
1248	16.13	16.14	41.3	41.3	35.4	Gohir.D08G055800.1	NADH-ubiquinone oxidoreductase 24 kDa subunit, putative	Gossypium hirsutum	12
1249	16.12	16.94	30.7	30.7	28.1	Gohir.D05G119800.1	Low PSII Accumulation 3	Gossypium hirsutum	11
1250	16.12	16.18	44.6	38.8	35.3	Gohir.D06G146300.1	photosystem I subunit F	Gossypium hirsutum	22
1251	16.12	16.18	27	22.9	19.3	Gohir.A06G085500.1	Cyclophilin-like peptidyl-prolyl cis-trans isomerase family protein	Gossypium hirsutum	8
1252	16.12	16.16	28.3	24.5	24.5	Gohir.D12G234700.1	calcium-dependent protein kinase 6	Gossypium hirsutum	9
1253	16.12	16.12	33.6	33.6	31.8	Gohir.D02G218100.1	myo-inositol monophosphatase like 2	Gossypium hirsutum	8
1254	16.11	16.27	28.2	25.2	24	Gohir.D11G174300.1	tryptophan synthase beta type 2	Gossypium hirsutum	10
1255	16.11	16.18	17.1	14.1	12	Gohir.D01G030500.1	Photosystem I, PsaA/PsaB protein	Gossypium hirsutum	15
1256	16.11	16.11	23	20.1	18.2	Gohir.A09G080500.1	ubiquitin-specific protease 6	Gossypium hirsutum	12
1257	16.1	16.15	29.4	24.6	20.1	Gohir.A11G241000.1	non-photochemical quenching 1	Gossypium hirsutum	10
1258	16.09	83.72	46.2	43.6	41.9	Gohir.A04G120800.1	presequence protease 2	Gossypium hirsutum	47
1259	16.09	42.81	57.5	57.5	51.4	Gohir.A06G149200.1	Glycine cleavage T-protein family	Gossypium hirsutum	42
1260	16.09	16.17	20.2	18.1	18.1	Gohir.D04G043400.1	serine carboxypeptidase-like 25	Gossypium hirsutum	10
1261	16.08	17.49	28.5	28.5	26.8	Gohir.D06G004300.1	dihydroflavonol 4-reductase	Gossypium hirsutum	11
1262	16.08	16.08	36.8	36.4	32.4	Gohir.A11G162500.1	acclimation of photosynthesis to environment	Gossypium hirsutum	12
1263	16.07	19.54	36.2	28.4	28.4	Gohir.D08G139400.1	thioredoxin family protein	Gossypium hirsutum	16
1264	16.07	16.14	30	30	25.7	Gohir.D08G220000.1	NAD(P)-binding Rossmann-fold superfamily protein	Gossypium hirsutum	11
1265	16.06	30.79	45.9	44.4	42.3	Gohir.A01G163000.1	eukaryotic translation initiation factor 4B1	Gossypium hirsutum	18
1266	16.06	16.06	31.9	28.9	28.9	Gohir.D01G103000.1	20S proteasome alpha subunit F2	Gossypium hirsutum	12
1267	16.04	16.08	22.9	22.9	22.9	Gohir.A05G167300.1	NAD(P)-binding Rossmann-fold superfamily protein	Gossypium hirsutum	9
1268	16.03	16.1	44.1	29.9	29.9	Gohir.A13G036000.1	SNF1-related protein kinase 2.10	Gossypium hirsutum	11
1269	16.03	16.08	38.7	38.7	38.7	Gohir.A01G193800.1	S-formylglutathione hydrolase	Gossypium hirsutum	16
1270	16.03	16.07	39	31.6	31.6	Gohir.D13G210400.1	2-oxoglutarate (2OG) and Fe(II)-dependent oxygenase superfamily protein	Gossypium hirsutum	17
1271	16.02	16.02	77.8	77.8	77.8	Gohir.A03G046500.2	Adenine nucleotide alpha hydrolases-like superfamily protein	Gossypium hirsutum	14
1272	16.01	16.08	29.5	23.3	23.3	Gohir.D08G191800.1	tetraticopeptide domain-containing thioredoxin	Gossypium hirsutum	13
1273	16.01	16.08	31	26	25.8	Gohir.A09G219400.1	NAD(P)-linked oxidoreductase superfamily protein	Gossypium hirsutum	8
1274	16.01	16.06	16.9	15.7	15.7	Gohir.A09G203700.1	acyl activating enzyme 5	Gossypium hirsutum	9
1275	16.01	16.02	42.2	36.7	36.7	Gohir.A10G025700.1	phosphoglycerate/bisphosphoglycerate mutase family protein	Gossypium hirsutum	10
1276	16	24.47	35.6	33.7	30.1	Gohir.A01G034100.2	importin alpha isoform 1	Gossypium hirsutum	20
1277	16	20.13	38.7	38.7	38.7	Gohir.D05G296400.1	adenosine kinase 2	Gossypium hirsutum	15
1278	16	17.25	28	25.5	24.4	Gohir.A09G246000.1	AMP-dependent synthetase and ligase family protein	Gossypium hirsutum	9
1279	16	16.07	34.6	32	29.5	Gohir.D01G003200.1	NAD(P)-linked oxidoreductase superfamily protein	Gossypium hirsutum	13
1280	16	16	21.3	17.4	17.4	Gohir.D08G213900.1	Plant L-ascorbate oxidase	Gossypium hirsutum	10
1281	16	16	28.1	26.5	26.5	Gohir.D05G187200.1	cinnamyl alcohol dehydrogenase 9	Gossypium hirsutum	9
1282	16	16	40.2	38.8	38.8	Gohir.D05G058700.1	0	Gossypium hirsutum	10
1283	16	16	24.2	22.6	22.6	Gohir.A12G169900.1	methionine aminopeptidase 1B	Gossypium hirsutum	9
1284	16	16	26.4	26	26	Gohir.A06G072700.2	Transducin family protein / WD-40 repeat family protein	Gossypium hirsutum	13
1285	16	16	65.2	65.2	65.2	Gohir.D10G195900.1	LYR family of Fe/S cluster biogenesis protein	Gossypium hirsutum	17
1286	16	16	36.1	36.1	36.1	Gohir.D08G200600.1	glutathione peroxidase 6	Gossypium hirsutum	9
1287	16	16	60	60	60	Gohir.D05G195400.1	Ribosomal protein L31	Gossypium hirsutum	15
1288	16	16	23.1	23.1	23.1	Gohir.A01G040800.1	DNA-binding storekeeper protein-related transcriptional regulator	Gossypium hirsutum	9
1289	15.98	16.17	37.5	34.8	32.4	Gohir.A12G024500.1	structural constituent of ribosome	Gossypium hirsutum	11
1290	15.98	16.09	49.6	46.2	37.9	Gohir.A05G258000.1	Transcription initiation factor IIF, beta subunit	Gossypium hirsutum	13
1291	15.98	16.05	20.3	17.3	15.1	Gohir.A05G026400.2	Arginyl-tRNA synthetase, class Ic	Gossypium hirsutum	8
1292	15.97	16.01	48.2	33.3	33.3	Gohir.D04G013800.1	Peroxidase superfamily protein	Gossypium hirsutum	11
1293	15.96	16.32	26.1	19.8	15.6	Gohir.D08G025400.1	Lysyl-tRNA synthetase, class II	Gossypium hirsutum	9
1294	15.96	16.11	51.1	48.3	48.3	Gohir.A07G182900.1	Ribosomal protein L18ae/LX family protein	Gossypium hirsutum	15
1295	15.95	15.99	32.8	30.7	30.7	Gohir.A05G311300.1	NAD(P)-binding Rossmann-fold superfamily protein	Gossypium hirsutum	10
1296	15.93	49.37	72	72	72	Gohir.A12G061000.1	fructose-bisphosphate aldolase 2	Gossypium hirsutum	120
1297	15.92	16.06	25.7	22.1	16	Gohir.D02G098400.2	Calcium-dependent lipid-binding (CaLB domain) family protein	Gossypium hirsutum	8
1298	15.92	16.01	37.2	35.7	31.2	Gohir.D09G101200.1	Nucleotidylyl transferase superfamily protein	Gossypium hirsutum	12
1299	15.92	15.98	27.9	27.9	27.9	Gohir.D05G211000.1	NAD(P)-binding Rossmann-fold superfamily protein	Gossypium hirsutum	11
1300	15.91	15.98	20.8	18.3	16.9	Gohir.D09G064000.1	acyl-activating enzyme 7	Gossypium hirsutum	9
1301	15.9	27.52	21.6	17.5	14.9	Gohir.A11G162100.2	DegP protease 7	Gossypium hirsutum	14
1302	15.89	16.01	30	22.6	19.5	Gohir.A05G383600.1	Thiamin diphosphate-binding fold (THDP-binding) superfamily protein	Gossypium hirsutum	8
1303	15.88	16.05	21.6	20.5	17	Gohir.D06G181100.2	DnaJ domain ;Myb-like DNA-binding domain	Gossypium hirsutum	11
1304	15.88	15.95	22.9	21.5	21.5	Gohir.D08G010100.2	VIRE2 interacting protein 2	Gossypium hirsutum	12
1305	15.87	16.07	18.8	15.8	12.4	Gohir.D02G180900.1	pre-mRNA splicing factor-related	Gossypium hirsutum	10
1306	15.87	16.01	22.3	18	14.8	Gohir.A12G239300.1	mRNAadenosine methylase	Gossypium hirsutum	8
1307	15.86	16.01	20	19.8	19.8	Gohir.A06G072100.1	Alkaline-phosphatase-like family protein	Gossypium hirsutum	9
1308	15.86	15.93	34.3	30.1	22.5	Gohir.D04G093100.1	Sucrose-6F-phosphate phosphohydrolase family protein	Gossypium hirsutum	10
1309	15.85	15.95	39.4	35.3	35.3	Gohir.A12G166700.2	SPFH/Band 7/PHB domain-containing membrane-associated protein family	Gossypium hirsutum	15
1310	15.84	15.95	42.1	34.1	34.1	Gohir.D06G192200.2	post-illumination chlorophyll fluorescence increase	Gossypium hirsutum	11
1311	15.83	15.97	34.2	33.2	33.2	Gohir.A09G050400.1	NAD(P)-binding Rossmann-fold superfamily protein	Gossypium hirsutum	14
1312	15.83	15.92	44.9	38.5	38.5	Gohir.D09G078100.1	NAD(P)-binding Rossmann-fold superfamily protein	Gossypium hirsutum	12
1313	15.83	15.86	26	24.1	24.1	Gohir.D06G117200.1	Mov34/MPN/PAD-1 family protein	Gossypium hirsutum	9
1314	15.82	26.68	42.8	38.8	36.9	Gohir.A11G292300.1	glyceraldehyde-3-phosphate dehydrogenase of plastid 2	Gossypium hirsutum	27
1315	15.82	15.91	47.7	42.3	40.1	Gohir.A05G287600.1	NFU domain protein 4	Gossypium hirsutum	13
1316	15.81	15.94	39.1	34.7	32.5	Gohir.A12G040900.1	ubiquitin fusion degradation 1	Gossypium hirsutum	11
1317	15.8	15.83	23.5	22	22	Gohir.A02G097400.1	UBX domain-containing protein	Gossypium hirsutum	9
1318	15.8	15.82	46.2	45.8	45.8	Gohir.D11G152300.1	0	Gossypium hirsutum	12
1319	15.79	15.97	15.5	11	8.1	Gohir.D05G000400.1	SH3 domain-containing protein	Gossypium hirsutum	9
1320	15.79	15.96	38.4	36.4	32	Gohir.D06G006300.1	beta-1,3-glucanase 3	Gossypium hirsutum	11
1321	15.77	15.8	25.8	25.1	23.3	Gohir.A11G152400.1	PDI-like 2-2	Gossypium hirsutum	9
1322	15.73	15.81	27.2	24.9	24.9	Gohir.D02G139100.2	UBX domain-containing protein	Gossypium hirsutum	12
1323	15.72	15.78	35.8	35.8	32.4	Gohir.D10G163700.1	0	Gossypium hirsutum	11
1324	15.71	16.47	29.5	26.7	21.1	Gohir.D03G056100.1	Glycosyl hydrolases family 32 protein	Gossypium hirsutum	13
1325	15.71	15.85	38.8	38.8	38.8	Gohir.A12G227600.3	glutathione S-transferase THETA 2	Gossypium hirsutum	10
1326	15.69	20	35.1	35.1	30.1	Gohir.D07G209500.1	GroES-like zinc-binding dehydrogenase family protein	Gossypium hirsutum	15
1327	15.69	15.88	50.9	49.1	39.2	Gohir.D12G181300.2	D-ribulose-5-phosphate-3-epimerase	Gossypium hirsutum	25
1328	15.68	15.76	28.2	27.2	23.7	Gohir.D01G043500.1	cobalt ion binding	Gossypium hirsutum	15
1329	15.67	38.41	24	18.3	17.8	Gohir.D02G117900.1	modifier of snc1	Gossypium hirsutum	21
1330	15.67	18.55	44.2	36.9	33.3	Gohir.A06G016700.1	phospholipase A 2A	Gossypium hirsutum	15
1331	15.66	15.78	25.3	23.6	20.4	Gohir.D13G045800.1	HXXXD-type acyl-transferase family protein	Gossypium hirsutum	8
1332	15.65	15.73	26.7	25	23.6	Gohir.A09G175200.1	pyrimidine 1	Gossypium hirsutum	10
1333	15.64	17.96	14.7	11.7	11.7	Gohir.D04G004200.2	pumilio 4	Gossypium hirsutum	10
1334	15.64	15.8	17.6	16	14.9	Gohir.A11G145600.1	acetyl-CoA carboxylase carboxyl transferase subunit beta	Gossypium hirsutum	11
1335	15.64	15.7	53.4	44.2	40.4	Gohir.D08G039200.1	Ras-related small GTP-binding family protein	Gossypium hirsutum	8
1336	15.64	15.67	28.7	27.1	23.9	Gohir.D13G129300.5	histidinol dehydrogenase	Gossypium hirsutum	13
1337	15.63	15.72	50	44.9	37	Gohir.A09G158600.2	pyrophosphorylase 4	Gossypium hirsutum	15
1338	15.62	19.75	27.7	27.3	27.3	Gohir.D10G137200.1	selenium-binding protein 1	Gossypium hirsutum	12
1339	15.61	15.69	31.6	24.5	22	Gohir.D06G117600.1	chloroplastic acetylcoenzyme A carboxylase 1	Gossypium hirsutum	15
1340	15.59	24.98	42	36.9	33.5	Gohir.D02G191200.2	Pyruvate kinase family protein	Gossypium hirsutum	18
1341	15.59	15.74	22.5	17	16.1	Gohir.D04G010500.1	glutamine-rich protein 23	Gossypium hirsutum	9
1342	15.59	15.62	41.7	41.7	41.7	Gohir.A08G057700.1	atypical CYS HIS rich thioredoxin 2	Gossypium hirsutum	8
1343	15.57	18.04	21.2	18.6	16	Gohir.A02G101300.1	AMP-dependent synthetase and ligase family protein	Gossypium hirsutum	13
1344	15.57	15.64	44.1	44.1	44.1	Gohir.D03G144500.1	Peroxidase superfamily protein	Gossypium hirsutum	18
1345	15.56	20.65	37.2	34.7	27.7	Gohir.D01G136200.1	glutamate decarboxylase 4	Gossypium hirsutum	16
1346	15.55	16.01	25.9	20.3	19	Gohir.A12G099200.1	0	Gossypium hirsutum	11
1347	15.55	15.59	27.7	25.4	23.8	Gohir.D05G049600.1	La protein 1	Gossypium hirsutum	10
1348	15.54	15.62	27.1	24.9	24.9	Gohir.D09G107900.1	NAD(P)-binding Rossmann-fold superfamily protein	Gossypium hirsutum	9
1349	15.52	15.6	30.1	29.7	29.7	Gohir.D10G209000.1	RNA-binding (RRM/RBD/RNP motifs) family protein with retrovirus zinc finger-like domain	Gossypium hirsutum	10
1350	15.52	15.55	60.9	60.9	60.9	Gohir.D05G287200.1	PREFOLDIN 1	Gossypium hirsutum	13
1351	15.49	39.57	38.2	34.7	28.6	Gohir.1Z034000.1	MIF4G domain-containing protein / MA3 domain-containing protein	Gossypium hirsutum	22
1352	15.49	15.61	15.5	14.9	13.5	Gohir.A01G023400.1	long-chain acyl-CoA synthetase 7	Gossypium hirsutum	8
1353	15.49	15.59	34.2	30.2	28	Gohir.A07G068700.1	gamma subunit of Mt ATP synthase	Gossypium hirsutum	10
1354	15.49	15.54	33.5	30	30	Gohir.A05G036100.1	eukaryotic translation initiation factor 3K	Gossypium hirsutum	10
1355	15.48	15.54	29.3	26.6	25	Gohir.A05G122200.1	prephenate dehydrogenase family protein	Gossypium hirsutum	8
1356	15.48	15.53	17.1	15.5	14.3	Gohir.D11G118500.1	Plant invertase/pectin methylesterase inhibitor superfamily	Gossypium hirsutum	10
1357	15.47	16.06	38.2	32.3	30.5	Gohir.D05G167300.3	oxidoreductase, zinc-binding dehydrogenase family protein	Gossypium hirsutum	9
1358	15.47	15.55	26.6	23.5	22.1	Gohir.D13G002500.1	lycopene cyclase	Gossypium hirsutum	12
1359	15.46	15.71	15	12.8	11.8	Gohir.D05G191300.1	Chaperone DnaJ-domain superfamily protein	Gossypium hirsutum	8
1360	15.44	15.79	25.3	25.1	23.6	Gohir.D02G108500.1	MAP kinase 6	Gossypium hirsutum	12
1361	15.42	15.48	29.4	20.7	20.1	Gohir.D08G116100.1	30S ribosomal protein, putative	Gossypium hirsutum	11
1362	15.41	15.48	26.4	21.7	16.1	Gohir.A10G008800.2	Mo25 family protein	Gossypium hirsutum	7
1363	15.41	15.45	37.4	37.4	37.4	Gohir.D05G203500.5	uroporphyrinogen-III synthase family protein	Gossypium hirsutum	9
1364	15.4	15.5	23	19.4	19.4	Gohir.D05G114300.1	O-fucosyltransferase family protein	Gossypium hirsutum	9
1365	15.38	19.08	52.7	43.2	40.5	Gohir.A04G047500.1	glutathione S-transferase TAU 25	Gossypium hirsutum	17
1366	15.38	15.45	22.2	22	15.7	Gohir.D06G143500.2	ornithine-delta-aminotransferase	Gossypium hirsutum	7
1367	15.38	15.44	35.4	35.1	35.1	Gohir.D08G249300.1	peroxidase 2	Gossypium hirsutum	9
1368	15.37	15.5	32.6	29.4	24.3	Gohir.A12G198200.2	LUC7 N_terminus domain-containing protein	Gossypium hirsutum	9
1369	15.35	15.44	51.4	51.4	42.5	Gohir.A07G026000.1	temperature-induced lipocalin	Gossypium hirsutum	16
1370	15.34	15.4	44.5	37.7	31.2	Gohir.A11G255200.1	DNA-damage-repair/toleration protein (DRT102)	Gossypium hirsutum	12
1371	15.33	17.6	31.9	21.4	17.3	Gohir.A11G010100.1	FAD-binding Berberine family protein	Gossypium hirsutum	10
1372	15.31	15.41	26.5	24	24	Gohir.A08G190100.1	translocase inner membrane subunit 44-2	Gossypium hirsutum	8
1373	15.29	22.07	31.4	22.8	22.6	Gohir.D02G039300.2	0	Gossypium hirsutum	16
1374	15.29	15.39	27.9	23.7	18.9	Gohir.A04G016600.1	calmodulin-domain protein kinase 9	Gossypium hirsutum	8
1375	15.29	15.39	33.9	33.9	31.2	Gohir.D12G104200.2	methionine aminopeptidase 1A	Gossypium hirsutum	10
1376	15.29	15.35	33.5	33.5	33.5	Gohir.D08G260300.1	RAN GTPase 3	Gossypium hirsutum	15
1377	15.28	15.48	13.9	9.8	9.8	Gohir.D01G143300.1	ARM repeat superfamily protein	Gossypium hirsutum	9
1378	15.28	15.42	27.4	22.3	19.8	Gohir.D04G078700.6	Flavin containing amine oxidoreductase family	Gossypium hirsutum	8
1379	15.28	15.37	17.8	14.9	13.5	Gohir.D12G149300.1	Copper amine oxidase family protein	Gossypium hirsutum	8
1380	15.28	15.34	30.4	28.1	25.8	Gohir.D04G006100.1	lactate/malate dehydrogenase family protein	Gossypium hirsutum	12
1381	15.27	15.37	19.1	19.1	19.1	Gohir.D06G110300.1	SWAP (Suppressor-of-White-APricot)/surp RNA-binding domain-containing protein	Gossypium hirsutum	13
1382	15.27	15.32	39.7	39.7	33.1	Gohir.D07G148900.1	NAD(P)-binding Rossmann-fold superfamily protein	Gossypium hirsutum	9
1383	15.26	15.51	12.7	10	9.9	Gohir.A03G140300.1	splicing factor PWI domain-containing protein / RNA recognition motif (RRM)-containing protein	Gossypium hirsutum	8
1384	15.25	15.33	29.7	26.3	26.3	Gohir.D02G141000.1	2-oxoglutarate (2OG) and Fe(II)-dependent oxygenase superfamily protein	Gossypium hirsutum	13
1385	15.25	15.3	28	25.2	23.1	Gohir.A05G356900.1	NAD(P)-binding Rossmann-fold superfamily protein	Gossypium hirsutum	11
1386	15.23	15.33	28.2	23.3	20.6	Gohir.D08G154500.1	dihydrodipicolinate synthase	Gossypium hirsutum	11
1387	15.22	15.27	23.9	20.3	20.3	Gohir.D06G059800.1	aldehyde dehydrogenase 2C4	Gossypium hirsutum	10
1388	15.21	15.25	60.3	60.3	60.3	Gohir.A11G151200.1	0	Gossypium hirsutum	8
1389	15.2	17.67	30	30	23.1	Gohir.D13G057700.1	Peptidase M20/M25/M40 family protein	Gossypium hirsutum	11
1390	15.2	15.26	25.3	21	21	Gohir.D08G034200.2	aspartic proteinase A1	Gossypium hirsutum	16
1391	15.18	15.28	22.9	19.3	17.8	Gohir.A13G136400.1	microtubule-associated proteins 65-1	Gossypium hirsutum	10
1392	15.17	15.29	20.4	17.1	14.2	Gohir.D01G122900.1	carotenoid isomerase	Gossypium hirsutum	10
1393	15.16	15.21	19	15.2	15.2	Gohir.D08G170100.1	RNAse l inhibitor protein 2	Gossypium hirsutum	8
1394	15.15	15.29	41.6	41	41	Gohir.D01G015900.1	photosystem II family protein	Gossypium hirsutum	26
1395	15.13	15.16	30.5	27	27	Gohir.D05G012500.1	Molybdenum cofactor sulfurase family protein	Gossypium hirsutum	9
1396	15.12	15.64	28.3	14.3	11.5	Gohir.D04G167200.1	phenylalanyl-tRNA synthetase, putative / phenylalanine--tRNA ligase, putative	Gossypium hirsutum	8
1397	15.12	15.19	41.5	33.6	33.2	Gohir.D08G052900.1	0	Gossypium hirsutum	9
1398	15.11	29.34	48	48	45	Gohir.D10G107800.1	Regulator of chromosome condensation (RCC1) family protein	Gossypium hirsutum	18
1399	15.1	28.05	40.3	37.4	35.8	Gohir.D07G027100.1	aspartate aminotransferase 3	Gossypium hirsutum	17
1400	15.08	15.2	26.3	24	22.2	Gohir.A03G127000.2	0	Gossypium hirsutum	8
1401	15.08	15.12	52.8	49.1	49.1	Gohir.A03G093300.1	Calcium-binding EF-hand family protein	Gossypium hirsutum	12
1402	15.07	17.35	28.9	25.8	25.8	Gohir.D08G244500.1	Alpha-1,4-glucan-protein synthase family protein	Gossypium hirsutum	10
1403	15.07	15.19	22	19.6	12.8	Gohir.D07G123400.1	pyrimidine 2	Gossypium hirsutum	10
1404	15.07	15.17	52	42.6	42.6	Gohir.A13G143100.2	Adenine nucleotide alpha hydrolases-like superfamily protein	Gossypium hirsutum	11
1405	15.05	15.15	16.6	15.2	15.2	Gohir.D09G224000.1	acylaminoacyl-peptidase-related	Gossypium hirsutum	8
1406	15.04	44.35	59.4	56.9	53.7	Gohir.A01G105000.1	catalase 2	Gossypium hirsutum	82
1407	15.04	17.3	14.5	12.6	11.1	Gohir.A11G209100.1	Glycosyl hydrolase family protein	Gossypium hirsutum	9
1408	15.03	15.14	33.3	27.2	25	Gohir.D06G014900.1	Mov34/MPN/PAD-1 family protein	Gossypium hirsutum	19
1409	15.03	15.08	46.2	46.2	46.2	Gohir.A05G075400.1	SMAD/FHA domain-containing protein	Gossypium hirsutum	16
1410	15.02	15.2	14.6	14	14	Gohir.A11G148100.1	Kinase-related protein of unknown function (DUF1296)	Gossypium hirsutum	9
1411	15	15.12	52.8	50	36	Gohir.A07G045100.1	Transcriptional coactivator/pterin dehydratase	Gossypium hirsutum	13
1412	15	15.11	47.8	45.7	45.7	Gohir.A06G036400.1	0	Gossypium hirsutum	10
1413	15	15.04	15.6	13.5	13.5	Gohir.D04G015400.1	10-formyltetrahydrofolate synthetase	Gossypium hirsutum	9
1414	14.99	21.23	49.4	46.9	37.5	Gohir.D02G080900.1	YbaK/aminoacyl-tRNA synthetase-associated domain	Gossypium hirsutum	10
1415	14.98	15.19	32.9	26.5	24.1	Gohir.D08G178600.1	non-intrinsic ABC protein 6	Gossypium hirsutum	11
1416	14.98	15.08	50.7	50.7	44.3	Gohir.A03G128000.1	thioredoxin O1	Gossypium hirsutum	12
1417	14.98	15.03	27.6	27.6	23.8	Gohir.D13G065800.1	alpha/beta-Hydrolases superfamily protein	Gossypium hirsutum	8
1418	14.96	15.16	30.8	30.6	22.2	Gohir.D03G086700.1	Phosphoenolpyruvate carboxylase family protein	Gossypium hirsutum	18
1419	14.96	15.01	24.6	18.4	16.6	Gohir.D08G198200.1	P-loop containing nucleoside triphosphate hydrolases superfamily protein	Gossypium hirsutum	7
1420	14.95	14.99	35.7	32.9	28.6	Gohir.D10G040400.1	urease accessory protein G	Gossypium hirsutum	11
1421	14.94	15.05	33.8	31.7	26.1	Gohir.D08G201700.1	plasma membrane intrinsic protein 1;4	Gossypium hirsutum	12
1422	14.92	15.02	44.9	44.9	30.7	Gohir.A13G023200.1	photosystem II reaction center protein G	Gossypium hirsutum	19
1423	14.92	14.95	15.5	14	14	Gohir.D11G039400.1	homolog of nucleolar protein NOP56	Gossypium hirsutum	10
1424	14.91	14.96	47.9	45.7	45.2	Gohir.D06G020800.1	adenine phosphoribosyl transferase 1	Gossypium hirsutum	19
1425	14.91	14.96	30.7	26	21.4	Gohir.D11G078000.1	NAD(P)-binding Rossmann-fold superfamily protein	Gossypium hirsutum	9
1426	14.9	14.95	21.4	20.2	20.2	Gohir.D01G072900.3	RNA-binding (RRM/RBD/RNP motifs) family protein	Gossypium hirsutum	8
1427	14.89	28.83	16.8	14	12.7	Gohir.D01G104400.1	GYF domain-containing protein	Gossypium hirsutum	15
1428	14.88	15.22	28.2	22.9	21.2	Gohir.A13G158000.1	0	Gossypium hirsutum	9
1429	14.85	50.24	37.9	37	35.2	Gohir.A03G108500.2	aconitase 3	Gossypium hirsutum	42
1430	14.85	15.09	39.6	39.6	39.6	Gohir.D01G188400.2	Ribosome recycling factor	Gossypium hirsutum	9
1431	14.85	15.03	27.5	24	18.3	Gohir.A01G046600.1	Tyrosyl-tRNA synthetase, class Ib, bacterial/mitochondrial	Gossypium hirsutum	9
1432	14.84	14.94	39.9	33.7	33.7	Gohir.A04G139100.1	Ribosomal protein L22p/L17e family protein	Gossypium hirsutum	9
1433	14.83	14.94	36.3	30.8	29.1	Gohir.A03G199400.1	NAD(P)-binding Rossmann-fold superfamily protein	Gossypium hirsutum	9
1434	14.83	14.93	15	9.1	7.2	Gohir.D01G189100.2	ubiquitin-specific protease 12	Gossypium hirsutum	8
1435	14.83	14.88	40.6	35.9	35.4	Gohir.D07G022800.1	NADH-ubiquinone oxidoreductase 20 kDa subunit, mitochondrial	Gossypium hirsutum	9
1436	14.81	16.25	21.7	21.4	21.4	Gohir.A05G061700.1	Eukaryotic aspartyl protease family protein	Gossypium hirsutum	9
1437	14.8	14.83	25.2	25.2	25.2	Gohir.A08G048200.1	Rhodanese/Cell cycle control phosphatase superfamily protein	Gossypium hirsutum	9
1438	14.79	14.84	25.2	21.8	21.8	Gohir.A08G047500.1	Nuclear transport factor 2 (NTF2) family protein with RNA binding (RRM-RBD-RNP motifs) domain	Gossypium hirsutum	9
1439	14.78	14.89	22.3	22.3	15.4	Gohir.D04G175800.1	ATP phosphoribosyl transferase 2	Gossypium hirsutum	9
1440	14.78	14.86	25.3	25.3	22.7	Gohir.A09G245000.1	26S proteasome, regulatory subunit Rpn7;Proteasome component (PCI) domain	Gossypium hirsutum	10
1441	14.78	14.83	42.1	34.8	31.8	Gohir.D07G133200.1	nuclear encoded CLP protease 5	Gossypium hirsutum	24
1442	14.77	14.95	54	50.7	50	Gohir.D06G115600.1	S18 ribosomal protein	Gossypium hirsutum	21
1443	14.77	14.82	32.5	20	18.3	Gohir.D10G017400.1	eukaryotic translation initiation factor-related	Gossypium hirsutum	8
1444	14.75	28.78	43.6	38.1	34.9	Gohir.A04G013700.1	Dihydrolipoamide succinyltransferase	Gossypium hirsutum	25
1445	14.75	17.42	28.5	26.6	22.8	Gohir.D07G142600.1	Eukaryotic aspartyl protease family protein	Gossypium hirsutum	13
1446	14.74	14.84	32.5	25.9	23.8	Gohir.D10G003700.1	D111/G-patch domain-containing protein	Gossypium hirsutum	9
1447	14.72	14.88	49.3	48.9	44	Gohir.A10G215000.1	Kunitz family trypsin and protease inhibitor protein	Gossypium hirsutum	31
1448	14.7	20.37	34.3	34.3	29.6	Gohir.A12G138800.2	ADP/ATP carrier 3	Gossypium hirsutum	22
1449	14.69	14.83	14.7	11.1	9	Gohir.D09G230200.1	COP1-interacting protein-related	Gossypium hirsutum	8
1450	14.68	14.85	39.6	32.5	26.1	Gohir.D11G309400.1	ATP-dependent caseinolytic (Clp) protease/crotonase family protein	Gossypium hirsutum	11
1451	14.68	14.81	38.1	38.1	32.8	Gohir.D07G194700.1	GDSL-like Lipase/Acylhydrolase superfamily protein	Gossypium hirsutum	19
1452	14.68	14.72	25.5	22.6	21.3	Gohir.D12G228000.1	Ubiquitin-like superfamily protein	Gossypium hirsutum	11
1453	14.66	14.75	33.2	33.2	30.6	Gohir.D10G024700.1	Clathrin light chain protein	Gossypium hirsutum	12
1454	14.65	14.67	52.2	44.8	44.8	Gohir.A11G036400.1	thylakoid lumenal 17.9 kDa protein, chloroplast	Gossypium hirsutum	11
1455	14.64	14.71	69.3	52.4	52.4	Gohir.D04G125700.1	Adenine nucleotide alpha hydrolases-like superfamily protein	Gossypium hirsutum	20
1456	14.63	31	50.2	50.2	47.2	Gohir.A06G121600.1	photosystem II subunit Q-2	Gossypium hirsutum	53
1457	14.63	14.73	37.4	28.7	25	Gohir.D12G083000.1	Peroxidase superfamily protein	Gossypium hirsutum	9
1458	14.63	14.69	25.5	18.4	18.4	Gohir.A01G084000.2	EPS15 homology domain 1	Gossypium hirsutum	8
1459	14.61	24.78	56.4	56.4	48.8	Gohir.D05G223800.1	general regulatory factor 8	Gossypium hirsutum	19
1460	14.61	14.63	37.7	31.4	28.6	Gohir.A13G235000.1	Ribosomal protein L16p/L10e family protein	Gossypium hirsutum	8
1461	14.6	14.71	16.9	10.5	9.5	Gohir.D09G197000.1	Protein kinase superfamily protein	Gossypium hirsutum	8
1462	14.59	15.13	16.2	14	9	Gohir.D08G115200.3	0	Gossypium hirsutum	7
1463	14.59	14.64	38.2	34.1	34.1	Gohir.D02G063900.1	novel plant snare 13	Gossypium hirsutum	10
1464	14.59	14.61	25.5	22.5	20.5	Gohir.D11G250600.2	0	Gossypium hirsutum	8
1465	14.59	14.61	51.2	47.4	47.4	Gohir.D04G076900.1	translocase of outer membrane 20 kDa subunit 3	Gossypium hirsutum	10
1466	14.57	14.6	26.5	22	17.4	Gohir.A03G119200.1	Plant invertase/pectin methylesterase inhibitor superfamily	Gossypium hirsutum	10
1467	14.56	33.68	57.7	50.9	50.9	Gohir.A08G215200.1	NAD(P)-linked oxidoreductase superfamily protein	Gossypium hirsutum	29
1468	14.56	19.01	18.2	14	10.6	Gohir.A10G219800.1	P-loop containing nucleoside triphosphate hydrolases superfamily protein	Gossypium hirsutum	9
1469	14.56	14.58	39.9	35.8	27.2	Gohir.A06G168900.2	binding to TOMV RNA 1L (long form)	Gossypium hirsutum	13
1470	14.55	14.58	68.2	68.2	68.2	Gohir.D09G027300.1	Glutaredoxin family protein	Gossypium hirsutum	14
1471	14.53	14.66	22.7	16.5	11.9	Gohir.D08G192100.1	Copper amine oxidase family protein	Gossypium hirsutum	9
1472	14.53	14.63	27.6	20.3	18.8	Gohir.D05G120300.1	NDH-dependent cyclic electron flow 1	Gossypium hirsutum	11
1473	14.53	14.56	31.3	31.3	31.3	Gohir.D05G065300.1	NAD(P)-binding Rossmann-fold superfamily protein	Gossypium hirsutum	10
1474	14.52	14.55	40.7	37.9	34.8	Gohir.D08G068400.2	FKBP-like peptidyl-prolyl cis-trans isomerase family protein	Gossypium hirsutum	18
1475	14.51	14.59	17.7	15.1	12.9	Gohir.D04G181700.1	urease	Gossypium hirsutum	9
1476	14.51	14.56	16.5	14.6	13.5	Gohir.D08G066800.1	Tetratricopeptide repeat (TPR)-like superfamily protein	Gossypium hirsutum	8
1477	14.5	14.62	21.3	12.2	12.2	Gohir.A08G225700.1	Class II aaRS and biotin synthetases superfamily protein	Gossypium hirsutum	8
1478	14.5	14.6	46.5	43.3	34.6	Gohir.D06G017300.1	Protein of unknown function (DUF3223)	Gossypium hirsutum	9
1479	14.49	14.51	32.4	23	23	Gohir.D11G149200.1	serine carboxypeptidase-like 20	Gossypium hirsutum	12
1480	14.45	18.75	86.5	86.5	86.5	Gohir.D11G319800.1	acyl-CoA-binding protein 6	Gossypium hirsutum	18
1481	14.45	14.93	46	38	28	Gohir.A05G113300.1	mitogen-activated protein kinase kinase 4	Gossypium hirsutum	13
1482	14.45	14.53	21	19.6	15.4	Gohir.D09G052600.1	B-S glucosidase 44	Gossypium hirsutum	7
1483	14.44	14.54	32.7	32.7	32.7	Gohir.D01G180400.1	Chlorophyll A-B binding family protein	Gossypium hirsutum	15
1484	14.44	14.49	32.1	24.6	22.1	Gohir.D10G187100.1	Nucleic acid-binding, OB-fold-like protein	Gossypium hirsutum	9
1485	14.44	14.47	28.8	26.8	20.5	Gohir.A13G037500.1	oxidoreductases, acting on the aldehyde or oxo group of donors, NAD or NADP as acceptor;copper ion binding	Gossypium hirsutum	9
1486	14.43	14.59	25.4	21.6	16.6	Gohir.D09G139200.1	L-O-methylthreonine resistant 1	Gossypium hirsutum	8
1487	14.43	14.45	34.9	32.1	32.1	Gohir.D01G007800.2	Cyclase family protein	Gossypium hirsutum	11
1488	14.42	30.83	30.7	24.2	22.9	Gohir.A05G378100.1	rhamnose biosynthesis 1	Gossypium hirsutum	21
1489	14.4	15.89	20.9	18.6	14.4	Gohir.A07G008400.2	NADP-malic enzyme 4	Gossypium hirsutum	9
1490	14.38	14.46	15.4	13.3	11.3	Gohir.D04G149700.1	Prolyl oligopeptidase family protein	Gossypium hirsutum	8
1491	14.36	14.5	40.8	40.3	39.8	Gohir.A13G023000.1	chloroplast ribosomal protein S4	Gossypium hirsutum	12
1492	14.36	14.42	29.7	29.7	21.3	Gohir.D12G192500.1	gamma carbonic anhydrase like 1	Gossypium hirsutum	9
1493	14.35	14.54	37.8	35.7	33	Gohir.D02G228100.1	chloroplast signal recognition particle component (CAO)	Gossypium hirsutum	10
1494	14.34	14.4	37.2	32.4	25.6	Gohir.D04G017100.1	uricase / urate oxidase / nodulin 35, putative	Gossypium hirsutum	8
1495	14.33	14.35	40.7	40.7	36.6	Gohir.A11G267900.1	Rubber elongation factor protein (REF)	Gossypium hirsutum	7
1496	14.32	14.34	30.7	26.6	26.6	Gohir.D10G216800.1	Nitrilase/cyanide hydratase and apolipoprotein N-acyltransferase family protein	Gossypium hirsutum	9
1497	14.31	14.33	18.5	9	8	Gohir.A02G148800.1	little nuclei4	Gossypium hirsutum	7
1498	14.31	14.32	44.5	40.6	40.6	Gohir.D08G240500.1	Nucleotide-diphospho-sugar transferases superfamily protein	Gossypium hirsutum	11
1499	14.3	14.66	29.6	22.6	21	Gohir.D10G126500.1	Cysteinyl-tRNA synthetase, class Ia family protein	Gossypium hirsutum	14
1500	14.29	14.56	31.6	31.6	29.3	Gohir.A11G270300.1	Tetratricopeptide repeat (TPR)-like superfamily protein	Gossypium hirsutum	9
1501	14.28	14.29	41.2	41.2	41.2	Gohir.D09G003400.1	alpha-crystallin domain 32.1	Gossypium hirsutum	14
1502	14.27	23.03	27.8	25.9	22.8	Gohir.A05G304100.1	anthranilate synthase alpha subunit 1	Gossypium hirsutum	13
1503	14.27	14.4	36.8	36.8	36.8	Gohir.D11G236100.1	glutathione S-transferase tau 7	Gossypium hirsutum	12
1504	14.27	14.33	36.2	27.4	24.6	Gohir.A06G189700.1	2-oxoglutarate (2OG) and Fe(II)-dependent oxygenase superfamily protein	Gossypium hirsutum	7
1505	14.26	14.32	33.3	27.1	24.3	Gohir.D11G051000.1	Cysteine proteinases superfamily protein	Gossypium hirsutum	9
1506	14.24	14.32	32.5	27.1	26.8	Gohir.D06G117100.1	Nucleotide-diphospho-sugar transferases superfamily protein	Gossypium hirsutum	13
1507	14.23	14.96	34.6	34.6	32.6	Gohir.D08G246300.1	isopentenyl pyrophosphate:dimethylallyl pyrophosphate isomerase 2	Gossypium hirsutum	13
1508	14.23	14.34	22.7	14.7	14.7	Gohir.D06G169800.1	phospholipase C 2	Gossypium hirsutum	11
1509	14.23	14.29	53.9	49.8	49.8	Gohir.D05G074700.1	Glutathione S-transferase, C-terminal-like;Translation elongation factor EF1B/ribosomal protein S6	Gossypium hirsutum	13
1510	14.22	14.29	40.9	37.3	37.3	Gohir.A13G226300.1	NAD(P)-binding Rossmann-fold superfamily protein	Gossypium hirsutum	15
1511	14.21	36.14	32.5	30.8	27.4	Gohir.D05G371800.1	aconitase 3	Gossypium hirsutum	34
1512	14.2	14.22	34.4	34.4	34.4	Gohir.D03G051500.1	RNA-binding (RRM/RBD/RNP motifs) family protein	Gossypium hirsutum	12
1513	14.2	14.21	17.4	17.2	17.2	Gohir.A03G171900.1	BRI1-associated receptor kinase	Gossypium hirsutum	9
1514	14.18	14.23	23.3	17.5	17.5	Gohir.D11G070800.1	Protein of unknown function (DUF1421)	Gossypium hirsutum	8
1515	14.17	14.25	34.6	34.6	30.2	Gohir.A05G152400.1	GDSL-like Lipase/Acylhydrolase superfamily protein	Gossypium hirsutum	23
1516	14.17	14.21	31.1	31.1	30.1	Gohir.D11G168100.1	pfkB-like carbohydrate kinase family protein	Gossypium hirsutum	8
1517	14.16	14.42	23.3	23.3	15.3	Gohir.D01G079000.1	uridine kinase-like 3	Gossypium hirsutum	7
1518	14.16	14.31	23.4	17.6	16.6	Gohir.D04G094600.1	DNAse I-like superfamily protein	Gossypium hirsutum	9
1519	14.15	20.21	13.4	12.6	11.6	Gohir.D07G099100.1	ER-type Ca2+-ATPase 1	Gossypium hirsutum	10
1520	14.14	14.23	30.9	24.5	23.7	Gohir.A13G139300.2	SMAD/FHA domain-containing protein	Gossypium hirsutum	10
1521	14.14	14.15	41.3	32.7	32.7	Gohir.A10G192100.3	Nucleic acid-binding, OB-fold-like protein	Gossypium hirsutum	12
1522	14.12	42.78	20.7	18.2	14.5	Gohir.A12G098600.1	eukaryotic translation initiation factor 4G	Gossypium hirsutum	20
1523	14.11	25.82	56.9	48.6	48.6	Gohir.D11G228400.1	copper ion binding;cobalt ion binding;zinc ion binding	Gossypium hirsutum	19
1524	14.11	14.17	14.4	14.4	13.1	Gohir.A13G026100.1	cell elongation protein / DWARF1 / DIMINUTO (DIM)	Gossypium hirsutum	8
1525	14.1	19.81	32.5	30.8	29.4	Gohir.A10G185800.1	Eukaryotic aspartyl protease family protein	Gossypium hirsutum	26
1526	14.1	14.2	44.8	44.4	34.8	Gohir.A01G085200.1	syntaxin of plants 51	Gossypium hirsutum	9
1527	14.1	14.16	21.8	21.6	19.8	Gohir.D13G223200.1	chloroplastic NIFS-like cysteine desulfurase	Gossypium hirsutum	10
1528	14.09	14.22	13.8	11.8	10.8	Gohir.D07G211700.1	starch synthase 2	Gossypium hirsutum	9
1529	14.08	14.09	47.6	44.6	44.6	Gohir.A08G211100.3	HSP20-like chaperones superfamily protein	Gossypium hirsutum	9
1530	14.08	14.08	38.3	38.3	38.3	Gohir.D10G185100.1	Ribosomal protein S26e family protein	Gossypium hirsutum	7
1531	14.07	14.12	43.7	40	31	Gohir.A01G177800.1	Plastid-lipid associated protein PAP / fibrillin family protein	Gossypium hirsutum	12
1532	14.06	14.07	43.6	38.9	34.1	Gohir.D04G155700.1	EXORDIUM like 2	Gossypium hirsutum	14
1533	14.06	14.06	47.7	45.2	41.1	Gohir.A05G053000.1	Uncharacterised BCR, YbaB family COG0718	Gossypium hirsutum	24
1534	14.06	14.06	22.4	19.8	19.8	Gohir.A11G158300.1	Curculin-like (mannose-binding) lectin family protein	Gossypium hirsutum	8
1535	14.05	15.39	46.4	45.9	45.9	Gohir.A08G026300.1	Ribonuclease E inhibitor RraA/Dimethylmenaquinone methyltransferase	Gossypium hirsutum	10
1536	14.05	14.17	19.2	14.7	11.8	Gohir.D10G250200.1	Glycosyl hydrolase family 85	Gossypium hirsutum	9
1537	14.05	14.15	21.9	21.9	18.9	Gohir.D05G374900.1	hydroxyproline-rich glycoprotein family protein	Gossypium hirsutum	8
1538	14.04	34.73	40.1	33	29.3	Gohir.D13G232100.1	translocon at the outer envelope membrane of chloroplasts 75-III	Gossypium hirsutum	23
1539	14.04	14.09	30.2	24.4	24.4	Gohir.A08G144000.1	actin-related protein 7	Gossypium hirsutum	8
1540	14.04	14.05	33	21	21	Gohir.D07G080800.1	formyltransferase, putative	Gossypium hirsutum	7
1541	14.04	14.04	20.8	20.8	20.8	Gohir.D12G224500.1	CLP protease proteolytic subunit 2	Gossypium hirsutum	14
1542	14.03	14.1	46.4	39.5	39.5	Gohir.D04G161800.1	S-adenosyl-L-methionine-dependent methyltransferases superfamily protein	Gossypium hirsutum	12
1543	14.03	14.03	21	17.5	17.5	Gohir.D05G070600.1	UDP-glucosyl transferase 71C4	Gossypium hirsutum	8
1544	14.03	14.03	29.1	24.2	24.2	Gohir.D10G074600.1	Rubredoxin-like superfamily protein	Gossypium hirsutum	13
1545	14.02	59.17	54.3	48.8	44.4	Gohir.D01G212600.1	heat shock cognate protein 70-1	Gossypium hirsutum	111
1546	14.02	20.88	35.2	31.9	27.5	Gohir.A12G161900.2	UDP-glucose 6-dehydrogenase family protein	Gossypium hirsutum	15
1547	14.02	14.17	26.6	24.7	20.6	Gohir.A12G160100.1	Dihydropterin pyrophosphokinase / Dihydropteroate synthase	Gossypium hirsutum	8
1548	14.02	14.03	38.1	38.1	38.1	Gohir.D08G137700.2	Cysteine proteinases superfamily protein	Gossypium hirsutum	9
1549	14.01	14.01	29.2	23.5	21.9	Gohir.D02G219900.1	SH3 domain-containing protein	Gossypium hirsutum	9
1550	14.01	14.01	30.7	26.1	25.5	Gohir.A12G213200.1	CLP protease R subunit 4	Gossypium hirsutum	10
1551	14.01	14.01	35.6	32.4	32.4	Gohir.A06G114800.2	modifier of snc1,4	Gossypium hirsutum	8
1552	14	25.06	50.2	47.5	44.4	Gohir.D04G172500.2	pyrophosphorylase 6	Gossypium hirsutum	24
1553	14	21.54	33.5	31.6	31.6	Gohir.A13G216100.1	Leucine-rich repeat (LRR) family protein	Gossypium hirsutum	12
1554	14	14.75	17.2	17.2	15	Gohir.D03G119000.1	Neutral/alkaline non-lysosomal ceramidase	Gossypium hirsutum	10
1555	14	14.06	39.2	39.2	39.2	Gohir.D11G195700.1	methyl esterase 1	Gossypium hirsutum	10
1556	14	14	43.2	38.9	38.9	Gohir.D05G198000.1	DUTP-PYROPHOSPHATASE-LIKE 1	Gossypium hirsutum	9
1557	14	14	20.6	16	16	Gohir.A04G139000.1	Minichromosome maintenance (MCM2/3/5) family protein	Gossypium hirsutum	7
1558	14	14	22.5	22.5	20.1	Gohir.D11G297200.1	cinnamyl alcohol dehydrogenase 6	Gossypium hirsutum	9
1559	14	14	21.7	21.7	21.7	Gohir.D10G188500.1	Peroxidase superfamily protein	Gossypium hirsutum	13
1560	14	14	24.1	23.1	23.1	Gohir.D07G059500.1	protein-l-isoaspartate methyltransferase 1	Gossypium hirsutum	7
1561	14	14	23.7	23.7	23.4	Gohir.D04G050200.1	Galactose mutarotase-like superfamily protein	Gossypium hirsutum	9
1562	14	14	46	46	46	Gohir.D02G191500.1	ferredoxin/thioredoxin reductase subunit A (variable subunit) 2	Gossypium hirsutum	9
1563	14	14	27.9	22.8	22.8	Gohir.A12G027600.2	0	Gossypium hirsutum	9
1564	14	14	33.8	32.2	32.2	Gohir.A09G199900.1	Plastid-lipid associated protein PAP / fibrillin family protein	Gossypium hirsutum	9
1565	14	14	44.3	44.3	44.3	Gohir.D10G211600.1	Ras-related small GTP-binding family protein	Gossypium hirsutum	7
1566	14	14	20.5	20.5	20.5	Gohir.D09G019500.3	Inositol monophosphatase family protein	Gossypium hirsutum	8
1567	13.98	14.02	16.4	14.8	14.8	Gohir.A11G257400.2	NOP56-like pre RNA processing ribonucleoprotein	Gossypium hirsutum	8
1568	13.97	18.51	16.3	12.5	10.1	Gohir.A12G112100.1	Tetratricopeptide repeat (TPR)-like superfamily protein	Gossypium hirsutum	11
1569	13.96	14.06	26.4	22.4	20.5	Gohir.A07G187300.1	O-Glycosyl hydrolases family 17 protein	Gossypium hirsutum	8
1570	13.96	14.01	37	33.9	30.4	Gohir.D05G298600.1	Ribosomal protein L10 family protein	Gossypium hirsutum	15
1571	13.96	14	38.3	37.9	35.2	Gohir.D11G017600.1	plastid ribosomal protein l11	Gossypium hirsutum	14
1572	13.93	16.18	42.9	42.9	42.9	Gohir.D06G169100.1	light harvesting complex photosystem II	Gossypium hirsutum	13
1573	13.92	14.43	26.5	17.8	15.3	Gohir.D11G100700.1	UDP-Glycosyltransferase superfamily protein	Gossypium hirsutum	10
1574	13.92	14.01	50.6	47.4	47.4	Gohir.D11G284100.1	20S proteasome beta subunit G1	Gossypium hirsutum	17
1575	13.92	13.96	27.7	20.4	20.4	Gohir.D02G161500.1	enoyl-CoA hydratase/isomerase D	Gossypium hirsutum	10
1576	13.91	14.05	19.6	15.8	14.2	Gohir.D04G159300.1	transducin family protein / WD-40 repeat family protein	Gossypium hirsutum	9
1577	13.9	13.94	76.9	76.9	76.9	Gohir.A12G041100.1	LYR family of Fe/S cluster biogenesis protein	Gossypium hirsutum	11
1578	13.86	14.14	29.3	16.1	14.5	Gohir.D12G015400.2	WD-40 repeat family protein / small nuclear ribonucleoprotein Prp4p-related	Gossypium hirsutum	8
1579	13.85	20.91	21.5	20.5	17.3	Gohir.D12G218000.1	acyl-CoA oxidase 1	Gossypium hirsutum	13
1580	13.85	19.11	22.8	22	20.9	Gohir.A10G155500.1	Sec14p-like phosphatidylinositol transfer family protein	Gossypium hirsutum	11
1581	13.85	16.09	37	36.7	30.4	Gohir.A11G327800.1	NAD(P)-linked oxidoreductase superfamily protein	Gossypium hirsutum	8
1582	13.85	13.97	15.9	15.9	14.4	Gohir.D12G270700.1	tRNA synthetase beta subunit family protein	Gossypium hirsutum	8
1583	13.85	13.92	29.9	24.9	24.9	Gohir.D10G235400.2	Glucose-1-phosphate adenylyltransferase family protein	Gossypium hirsutum	9
1584	13.85	13.9	27.5	27.3	25	Gohir.A10G064500.1	GDSL-like Lipase/Acylhydrolase superfamily protein	Gossypium hirsutum	7
1585	13.85	13.89	22.1	22.1	22.1	Gohir.D12G020000.2	cyclin-related	Gossypium hirsutum	8
1586	13.84	14.36	15.4	13.8	11.7	Gohir.D01G105100.3	0	Gossypium hirsutum	7
1587	13.84	13.95	41.3	41.3	41.3	Gohir.D09G034900.1	Cytochrome C1 family	Gossypium hirsutum	12
1588	13.84	13.88	18.6	16.5	16.5	Gohir.A10G162700.2	homolog of yeast sucrose nonfermenting 4	Gossypium hirsutum	8
1589	13.84	13.87	17.5	16.3	16.3	Gohir.A02G148700.1	Serine carboxypeptidase S28 family protein	Gossypium hirsutum	9
1590	13.83	13.98	25.8	25.8	18	Gohir.D09G161600.1	acyl-CoA oxidase 4	Gossypium hirsutum	9
1591	13.8	14.68	41.5	38.1	26.1	Gohir.A03G159500.1	transferases;folic acid binding	Gossypium hirsutum	7
1592	13.8	13.92	35.1	31	31	Gohir.D05G121500.1	Transducin/WD40 repeat-like superfamily protein	Gossypium hirsutum	10
1593	13.79	13.85	22.3	17.7	13.6	Gohir.D07G178900.1	plant intracellular ras group-related LRR 4	Gossypium hirsutum	7
1594	13.78	20.69	34.7	33.1	31.5	Gohir.D13G200500.1	Insulinase (Peptidase family M16) protein	Gossypium hirsutum	19
1595	13.78	13.85	30.9	30.9	30.9	Gohir.D13G067900.2	ssDNA-binding transcriptional regulator	Gossypium hirsutum	8
1596	13.78	13.84	72.2	62.9	61.9	Gohir.D08G018800.1	chaperonin 10	Gossypium hirsutum	8
1597	13.78	13.81	38	34.8	34.8	Gohir.A05G266000.1	cytochrome C oxidase 6B	Gossypium hirsutum	9
1598	13.77	13.89	19.9	18.5	18.5	Gohir.D05G092300.1	Protein kinase protein with tetratricopeptide repeat domain	Gossypium hirsutum	8
1599	13.75	13.84	44.1	41	37.4	Gohir.D13G021000.1	Chalcone-flavanone isomerase family protein	Gossypium hirsutum	10
1600	13.74	15.82	27.2	23.9	23.9	Gohir.D02G016100.1	Protein kinase superfamily protein	Gossypium hirsutum	9
1601	13.74	13.87	24.7	18.6	12.7	Gohir.D09G157300.1	FKBP-type peptidyl-prolyl cis-trans isomerase family protein	Gossypium hirsutum	7
1602	13.74	13.79	29.2	26.6	26.6	Gohir.D06G006400.1	beta-1,3-glucanase 3	Gossypium hirsutum	14
1603	13.72	26.13	55.4	49.8	46.8	Gohir.D05G170500.1	photosystem II subunit Q-2	Gossypium hirsutum	31
1604	13.72	15.88	32	31	27	Gohir.A13G156400.1	Target of Myb protein 1	Gossypium hirsutum	10
1605	13.72	13.79	21.3	14.5	12.9	Gohir.D11G233700.1	general control non-repressible 5	Gossypium hirsutum	7
1606	13.69	13.76	20.3	18.1	18.1	Gohir.D12G114100.1	gamma-tubulin	Gossypium hirsutum	7
1607	13.67	13.77	26.5	22.4	19.3	Gohir.D11G323600.1	eukaryotic translation initiation factor 2 beta subunit	Gossypium hirsutum	8
1608	13.67	13.72	42.5	42.5	42.5	Gohir.A07G078200.1	high mobility group A	Gossypium hirsutum	10
1609	13.64	13.73	43.5	34	34	Gohir.D06G010100.1	ribosomal protein S9	Gossypium hirsutum	15
1610	13.64	13.72	56.6	56.6	50.8	Gohir.D13G211500.1	Cytochrome bd ubiquinol oxidase, 14kDa subunit	Gossypium hirsutum	16
1611	13.62	13.82	23.4	19	16.7	Gohir.A10G216000.1	methionyl-tRNA synthetase / methionine--tRNA ligase / MetRS (cpMetRS)	Gossypium hirsutum	8
1612	13.62	13.67	30.6	28.5	28.5	Gohir.D07G037000.1	glutathione peroxidase 1	Gossypium hirsutum	12
1613	13.6	13.92	31	28.9	28.9	Gohir.D06G100300.2	ascorbate peroxidase 6	Gossypium hirsutum	12
1614	13.59	13.75	45.9	45.9	45.9	Gohir.D01G118300.1	haemoglobin 2	Gossypium hirsutum	8
1615	13.59	13.68	30.9	29.1	27.5	Gohir.D08G261300.1	nudix hydrolase homolog 20	Gossypium hirsutum	9
1616	13.58	13.76	22.5	19.5	18.1	Gohir.D07G081200.2	B-S glucosidase 44	Gossypium hirsutum	9
1617	13.57	13.81	17.5	11.7	8.7	Gohir.D04G017700.1	DNA GYRASE A	Gossypium hirsutum	8
1618	13.56	22.13	23.4	22.2	22.2	Gohir.A12G065600.3	aminopeptidase P1	Gossypium hirsutum	13
1619	13.56	13.63	32.1	26.5	26.5	Gohir.D08G174600.1	NAD(P)-binding Rossmann-fold superfamily protein	Gossypium hirsutum	15
1620	13.55	13.58	29.6	25.6	25.6	Gohir.D09G205700.1	glyoxalase 2-4	Gossypium hirsutum	8
1621	13.55	13.58	40	36.2	31	Gohir.A12G031400.1	methionine sulfoxide reductase B 2	Gossypium hirsutum	8
1622	13.54	13.61	34.1	30.5	25.7	Gohir.D05G256800.1	enoyl-CoA hydratase 2	Gossypium hirsutum	7
1623	13.54	13.6	55.3	42.8	42.8	Gohir.A07G200400.1	Sterile alpha motif (SAM) domain-containing protein	Gossypium hirsutum	11
1624	13.53	13.65	29	17.1	17.1	Gohir.D10G172200.1	alpha/beta-Hydrolases superfamily protein	Gossypium hirsutum	8
1625	13.53	13.6	19.8	15.8	14.5	Gohir.D06G067900.1	gamma-glutamyl transpeptidase 4	Gossypium hirsutum	9
1626	13.52	13.67	28.8	27.2	27.2	Gohir.A02G037700.1	2-oxoglutarate (2OG) and Fe(II)-dependent oxygenase superfamily protein	Gossypium hirsutum	10
1627	13.51	13.56	22.8	22.8	20.4	Gohir.D03G046000.1	0	Gossypium hirsutum	8
1628	13.51	13.54	24.3	18.4	18.4	Gohir.A03G060500.1	peptide met sulfoxide reductase 4	Gossypium hirsutum	11
1629	13.49	13.64	19.4	16.6	14.6	Gohir.D10G110000.3	XS domain-containing protein / XS zinc finger domain-containing protein-related	Gossypium hirsutum	8
1630	13.49	13.54	40.6	40.6	40.6	Gohir.D02G103500.1	cobalt ion binding	Gossypium hirsutum	8
1631	13.48	13.57	33.2	26	17.8	Gohir.A10G101600.1	Pentatricopeptide repeat (PPR) superfamily protein	Gossypium hirsutum	6
1632	13.48	13.5	25.1	25.1	20.9	Gohir.D06G137900.1	Rho termination factor	Gossypium hirsutum	7
1633	13.46	16.43	20.9	19.8	17.3	Gohir.D02G100100.1	acyl activating enzyme 1	Gossypium hirsutum	8
1634	13.45	23.91	68.1	58.8	58.8	Gohir.D05G095800.2	triosephosphate isomerase	Gossypium hirsutum	30
1635	13.44	13.59	17.6	14.4	11.1	Gohir.A02G025400.1	BLISTER	Gossypium hirsutum	8
1636	13.42	13.54	27.7	25.8	23.9	Gohir.D06G212100.1	Octicosapeptide/Phox/Bem1p family protein	Gossypium hirsutum	8
1637	13.42	13.53	42.6	39.4	33.3	Gohir.D13G227700.1	Ribosomal protein L1p/L10e family	Gossypium hirsutum	10
1638	13.4	13.45	36.8	31.9	31.9	Gohir.D13G105400.2	hydroxyproline-rich glycoprotein family protein	Gossypium hirsutum	9
1639	13.39	13.47	17.9	14	14	Gohir.D02G097400.2	Basic-leucine zipper (bZIP) transcription factor family protein	Gossypium hirsutum	7
1640	13.38	13.5	25.3	22.9	21.4	Gohir.D05G140500.1	sequence-specific DNA binding transcription factors	Gossypium hirsutum	8
1641	13.37	17.59	29.9	29.9	27.8	Gohir.D12G263000.2	pfkB-like carbohydrate kinase family protein	Gossypium hirsutum	11
1642	13.37	13.47	17	12.1	12.1	Gohir.D09G120600.1	CCCH-type zinc finger protein with ARM repeat domain	Gossypium hirsutum	8
1643	13.37	13.44	18.5	12	10.6	Gohir.D13G090800.1	FMN-linked oxidoreductases superfamily protein	Gossypium hirsutum	7
1644	13.36	46.63	23.7	21	18.4	Gohir.D12G102000.2	eukaryotic translation initiation factor 4G	Gossypium hirsutum	25
1645	13.36	15.68	56.6	53.4	46.6	Gohir.D12G095900.1	glutathione S-transferase phi 8	Gossypium hirsutum	18
1646	13.36	13.48	19.8	15.5	13.7	Gohir.D09G096800.2	0	Gossypium hirsutum	8
1647	13.36	13.4	28.8	19.7	19.7	Gohir.A12G249700.1	defective in meristem silencing 3	Gossypium hirsutum	7
1648	13.35	13.42	19.1	19.1	17.1	Gohir.A10G183800.2	Transducin/WD40 repeat-like superfamily protein	Gossypium hirsutum	8
1649	13.34	13.84	16.3	12.7	8.5	Gohir.D13G227300.1	Ribosomal protein S5/Elongation factor G/III/V family protein	Gossypium hirsutum	8
1650	13.32	13.42	19.3	15.6	13.6	Gohir.D04G066500.1	L-Aspartase-like family protein	Gossypium hirsutum	7
1651	13.31	15.48	24.6	23	23	Gohir.A06G070100.1	peptidase M20/M25/M40 family protein	Gossypium hirsutum	10
1652	13.3	13.76	16.7	12.8	10.4	Gohir.1Z074200.2	pre-mRNA-processing protein 40C	Gossypium hirsutum	6
1653	13.3	13.34	30.2	24.6	24.6	Gohir.D12G041100.1	NAD(P)-linked oxidoreductase superfamily protein	Gossypium hirsutum	13
1654	13.29	13.4	26.2	24.2	20	Gohir.D08G179300.1	0	Gossypium hirsutum	9
1655	13.29	13.35	22.5	18.5	14.8	Gohir.D02G221000.1	Basic-leucine zipper (bZIP) transcription factor family protein	Gossypium hirsutum	7
1656	13.28	13.31	19.4	19.4	19.4	Gohir.A07G197400.1	Auxin-responsive family protein	Gossypium hirsutum	9
1657	13.27	13.44	21.7	16	14	Gohir.A05G102000.2	RNA-binding (RRM/RBD/RNP motifs) family protein	Gossypium hirsutum	7
1658	13.27	13.32	33.5	29.8	26.5	Gohir.D10G003300.1	NAD(P)-binding Rossmann-fold superfamily protein	Gossypium hirsutum	11
1659	13.26	24.96	35.6	31.8	28	Gohir.D09G236200.1	lipoamide dehydrogenase 1	Gossypium hirsutum	21
1660	13.26	13.35	17.9	13.5	13.5	Gohir.D03G045900.1	disproportionating enzyme	Gossypium hirsutum	7
1661	13.25	13.41	11.9	6	5.3	Gohir.A07G018300.1	HOPM interactor 7	Gossypium hirsutum	7
1662	13.25	13.36	27.9	25	20.2	Gohir.D08G262600.1	RNA-binding protein-related	Gossypium hirsutum	9
1663	13.24	31.94	50.2	47	45.6	Gohir.A01G207800.1	monodehydroascorbate reductase 1	Gossypium hirsutum	29
1664	13.24	13.29	28.2	19.3	16.7	Gohir.A07G177000.1	eukaryotic release factor 1-3	Gossypium hirsutum	10
1665	13.24	13.28	21	21	21	Gohir.D02G106900.1	RNA-binding (RRM/RBD/RNP motifs) family protein	Gossypium hirsutum	8
1666	13.23	13.48	13.5	11.3	9.5	Gohir.D10G024600.1	C-terminal domain phosphatase-like 1	Gossypium hirsutum	9
1667	13.22	13.29	40.7	40.7	40.7	Gohir.D01G102100.1	Ribosomal protein S7p/S5e family protein	Gossypium hirsutum	9
1668	13.2	13.3	15.2	13.9	13.9	Gohir.D05G364300.1	terpene synthase 21	Gossypium hirsutum	8
1669	13.19	15.45	18.7	16.8	16.8	Gohir.A06G069100.1	phosphofructokinase 3	Gossypium hirsutum	10
1670	13.19	13.37	29.7	22.3	19.3	Gohir.D10G136200.1	Tic22-like family protein	Gossypium hirsutum	7
1671	13.19	13.27	11.8	9.5	8.6	Gohir.A04G136700.1	cyclin-related	Gossypium hirsutum	7
1672	13.19	13.25	18	13.7	13.7	Gohir.D13G172300.2	Proline-rich spliceosome-associated (PSP) family protein / zinc knuckle (CCHC-type) family protein	Gossypium hirsutum	7
[truncated: 5,567 more rows]

## Sheet: Additional file 5_TCA-1
Additional File 5. The detailed identification information of protein extracted using TCA extraction method.
[truncated: 4,620 more rows]

[truncated: 3 more sheets: Additional file 5_TCA-2, Additional file 5_TCA-B-1, Additional file 5_TCA-B-2]
